# Supplementary material for: Age- and sex-related profiles for macro, macro/micro and microvascular reactivity indexes: Association between indexes and normative data from 2609 healthy subjects (3-85 years)
Source: PLoS One. 2021 Jul 19;16(7):e0254869. doi: 10.1371/journal.pone.0254869 (PMC8289111; doi:10.1371/journal.pone.0254869)
Supplement: S1 File — Table S1. Subjects demographic, anthropometric and clinical characteristics: All. Table S2. Brachial artery characteristics and vascular reactivity indexes: All. Table S3. Subjects demographic, anthropometric and clinical characteristics: Reference Intervals subgroup (´European criteria´). Table S4. Brachial artery characteristics and vascular reactivity indexes: Reference Intervals subgroup (´European criteria´). Table S5. Subjects demographic, anthropometric and clinical characteristics: Reference Intervals subgroup (´HUNT-FIT criteria´). Table S6. Brachial artery characteristics and vascular reactivity indexes: Reference Intervals subgroup (´HUNT-FIT criteria´). Table S7. Multiple regression models (with interaction terms between age and sex) as determinant of vascular reactivity indexes: Reference Intervals subgroup (´European criteria´ and ´HUNT_FIT criteria´). Table S8. Age-related and/or sex-related RIs: schematic diagram. Table S9. Age-related mean and standard deviation equations: mathematical model summary (Reference Intervals subgroup: ´European criteria´ and ´HUNT-FIT criteria´). Table S10. ΔDD Peak_Basal [mm] reference intervals: All (European criteria). Table S11. DD Ratio Peak_Basal [%] reference intervals: All (European criteria). Table S12. FMD% [%] reference intervals: All (European criteria). Table S13. TPD FMD% [seconds] reference intervals: All (European criteria). Table S14. ΔDD Peak-Basal/ΔVPeak-Basal [mm/cm/s] reference intervals: All (European criteria). Table S15. FMD/ΔVPeak_Basal [1/cm/s] reference intervals: All (European criteria). Table S16. pFMDv reference intervals: All (European criteria). Table S17. FMD% WSS reference intervals: All (European criteria). Table S18. ΔDPrerelease_Basal [mm] reference intervals: All (European criteria). Table S19. DD Ratio Prerelease_Basal [%] reference intervals: All (European criteria). Table S20. L-FMC% [%] reference intervals: All (European criteria). Table S21. ΔDDPrerelease_Basal/ΔEDVPrelease_Basa [file pone.0254869.s001.xlsx]

## Sheet: Tables_S1_S6
	Table S1. Subjects demographic, anthropometric and clinical characteristics: All																							Table S3. Subjects demographic, anthropometric and clinical characteristics: Reference Intervals subgroup (´European criteria´)																							Table S5. Subjects demographic, anthropometric and clinical characteristics: Reference Intervals subgroup (´HUNT-FIT criteria´)
		Male							Female							Total									Male							Female							Total									Male
	Variable	MV	SD	Min	p25th	p50th	p75th	Max	MV	SD	Min	p25th	p50th	p75th	Max	MV	SD	Min	p25th	p50th	p75th	Max		Variable	MV	SD	Min	p25th	p50th	p75th	Max	MV	SD	Min	p25th	p50th	p75th	Max	MV	SD	Min	p25th	p50th	p75th	Max		Variable	MV	SD
	Age [years]	34.4771	24.1697	4.2	11.3	30.3	55.9	87	33.2158	24.2149	2.8	12	21.55	56.8	89	33.8672	24.1964	2.8	11.5	23.6525	56.4	89		Age [years]	20.0248	17.328	4.3	6.24	14.9	22	82.3	20.2093	16.5471	2.8	6.34	17.9	21.6	84.2	20.1192	16.928	2.8	6.29	17.6	21.8	84.2		Age [years]	23.5394	18.9986
	Body weight [Kg.]	66.0191	27.4285	14.3	46.5	71.8	85.5	147	55.8414	21.5304	12.3	45.2	58	69	150.6	61.126	25.2822	12.3	45.6	63.2	78.1	150.6		Body weight [Kg.]	50.2449	25.7265	14.3	22.3	56	72.2	105	45.6421	19.3623	12.3	22.9	51.5	61	86.55	47.912	22.8339	12.3	22.6	52.8	65.2	105		Body weight [Kg.]	57.9408	27.4538
	Body height [m]	1.595	0.245813	0.99	1.45	1.7	1.76	1.97	1.49878	0.195687	0.9	1.47	1.57	1.63	1.85	1.54878	0.228233	0.9	1.46	1.62	1.71	1.97		Body height [m]	1.49673	0.287671	0.99	1.17	1.645	1.75	1.94	1.44844	0.231511	0.9	1.17	1.57	1.63	1.83	1.4723	0.261811	0.9	1.17	1.58	1.69	1.94		Body height [m]	1.53821	0.270538
	BMI [Kg./m2]	24.3265	5.8712	11.53	19.91	24.315	28.4055	46.4	23.7637	6.16845	12.57	19.5025	22.975	27.01	71.34	24.0562	6.02152	11.53	19.7	23.6272	27.84	71.34		BMI [Kg./m2]	20.3556	4.37374	11.53	16.413	19.9	23.72	29.92	20.36	4.07052	12.57	16.821	20.08	23.3	29.95	20.3578	4.22155	11.53	16.59	20	23.56	29.95		BMI [Kg./m2]	22.5965	5.53373
	z-BMI [SD]	0.989166	1.52864	-4.63	-0.04	0.76	1.76	8.03	0.876844	1.3597	-2.13	-0.1	0.73	1.77	7.9	0.935369	1.45077	-4.63	-0.05	0.74	1.77	8.03		z-BMI [SD]	0.362165	0.93361	-4.63	-0.22	0.47	1.04	1.96	0.316519	0.901294	-2.13	-0.3	0.37	0.96	1.98	0.340393	0.918182	-4.63	-0.27	0.405	1	1.98		z-BMI [SD]	0.98607	1.52498
	HR [beats/minute]	71.206	14.0398	35	61	69	80	126	76.0308	14.3803	40	66	74	85	143	73.5318	14.406	35	63	72	83	143		HR [beats/minute]	72.132	14.9297	40	61	69.5	82	126	78.2767	14.7553	42	67	76	88	132	75.3269	15.1486	40	64	74	85	132		HR [beats/minute]	72.2699	14.5964
	bSBP [mmHg]	120.002	16.2906	64.25	108.369	120	130.041	191.875	117.973	17.2873	69	106.333	116.455	127.02	235	119.021	16.8082	64.25	107	118.444	128.764	235		bSBP [mmHg]	113.104	14.1571	80	101.682	113	123.545	157.727	110.987	12.4513	80	101.042	110.786	119.286	171	112.02	13.3494	80	101.348	111.634	121.25	171		bSBP [mmHg]	116.278	15.0492
	bDBP [mmHg]	68.805	10.4269	41.25	60.485	67.7273	76	109.786	68.8759	10.2864	45	61.0556	67.7	75.4242	129.182	68.8393	10.3578	41.25	60.7791	67.7273	75.8	129.182		bDBP [mmHg]	64.0316	8.35124	46.7	58.1667	62.5357	68.8182	97.4444	65.5099	8.30672	48	59.6	64.0275	71	96.9091	64.7883	8.35875	46.7	58.9167	63.2887	70	97.4444		bDBP [mmHg]	66.0225	9.52718
	Total cholesterol [mg/dl]	192.498	41.4699	94.3	163	190	219	363	209.347	45.7159	101	177	205	238	379	200.261	44.2668	94.3	170	196	227	379		Total cholesterol [mg/dl]	195.725	26.97	99	181	197.5	217	238	193.919	24.6143	122	177.5	199.5	211.5	234	194.87	25.8485	99	179	198	214	238		Total cholesterol [mg/dl]	198.394	39.2684
	HDL cholesterol [mg/dl]	46.794	12.3954	17	38	45	54	100	56.5264	16.3166	19	45.7	55	66	122	51.1765	15.0879	17	41	49	60	122		HDL cholesterol [mg/dl]	53.4472	9.35353	41	47	52	59	100	62.8047	12.8841	42	53	60.1	72	99	57.7261	12.0273	41	49	55	64	100		HDL cholesterol [mg/dl]	47.7925	11.3447
	LDL cholesterol [mg/dl]	119.028	37.8584	28	92	116	142.62	293	128.763	41.5447	43	99	122	152	323	123.395	39.8344	28	95	119	146	323		LDL cholesterol [mg/dl]	122.055	25.9432	31	103.5	122.5	142	180	113.019	24.1961	49.7	98	117	130	169	117.955	25.512	31	101	120.6	134	180		LDL cholesterol [mg/dl]	125.7	35.539
	Triglycerides [mg/dl]	138.532	90.3487	24	83	113	163	783	126.839	79.9575	26	76	109	152	687	133.21	85.9406	24	80	111	158	783		Triglycerides [mg/dl]	98.6066	39.9111	24	70	92	118	272	87.1346	36.8107	37	59	79	104	201	93.304	38.8493	24	65	86	113	272		Triglycerides [mg/dl]	131.088	90.7935
	Glicaemia [mg/dl]	95.5307	18.7506	47	86	93	101	307	92.9685	18.5205	40	84	91	99	296	94.3516	18.6792	40	85	92	100	307		Glicaemia [mg/dl]	90.7476	8.74779	62	85	90	95	121	85.5816	9.53553	40	82	85	91	107	88.2289	9.47773	40	83	88	93	121		Glicaemia [mg/dl]	89.6758	10.069
	Total Cholesterol ≥240 mg/dl [%]	5.29695							9.14286							7.15667								Total Cholesterol ≥240 mg/dl [%]	0							0							0								Total Cholesterol ≥240 mg/dl [%]	4.13476
	HDL Cholesterol <40 mg/dl [%]	12.5201							5.08571							8.92512								HDL Cholesterol <40 mg/dl [%]	0							0							0								HDL Cholesterol <40 mg/dl [%]	6.73813
	Glicamia ≥ 126 mg/dl [%]	1.1771							0.685714							0.939486								Glicamia ≥ 126 mg/dl [%]	0							0							0								Glicamia ≥ 126 mg/dl [%]	0.0765697
	Current Smoke [%]	13.1621							9.6							11.4396								Current Smoke [%]	0							0							0								Current Smoke [%]	11.4855
	Hypertension [%]	27.3408							25.4857							26.4438								Hypertension [%]	0							0							0								Hypertension [%]	8.03982
	Diabetes [%]	6.20653							5.08571							5.66455								Diabetes [%]	0							0							0								Diabetes [%]	0.382848
	Obesity [%	23.542							20.1143							21.8845								Obesity [%	0							0							0								Obesity [%	19.5253
	Familiar premature CVD [%]	12.9846							14.0449							13.4798								Familiar premature CVD [%]	7.28477							7.85908							7.56865								Familiar history premature CVD [%]	8.96027
	Sedentarism [%]	42.0915							49.8384							45.5564								Sedentarism [%]	26.4036							38.9171							32.32								Sedentarism [%]	36.3045
	History of CVD [%]	11.771							5.65714							8.81459								History of CVD [%]	0							0							0								History of CVD [%]	0
	Antihypertensive drugs [%]	23.542							19.7714							21.7187								Antihypertensive drugs [%]	0							0							0								Antihypertensive drugs [%]	0
	Antihyperlipidemic agent [%]	16.5329							10.1714							13.4568								Antihyperlipidemic agent [%]	0							0							0								Antihyperlipidemic agent [%]	0
	Antidiabetic agents [%]	4.6549							3.42857							4.0619								Antidiabetic agents [%]	0							0							0								Antidiabetic agents [%]	0
	Atheroma plaques (%)	26.6453							17.3714							22.1608								Atheroma plaques (%)	8.25243							5.09259							6.63507								Atheroma plaques (%)	12.327
	Table S2. Brachial artery characteristics and vascular reactivity indexes: All																							Table S4. Brachial artery characteristics and vascular reactivity indexes: Reference Intervals subgroup (´European criteria´)																							Table S6. Brachial artery characteristics and vascular reactivity indexes: Reference Intervals subgroup (´HUNT-FIT criteria´)
		Male							Female							Total									Male							Female							Total									Male
	Variable	MV	SD	Min	p25th	p50th	p75th	Max	MV	SD	Min	p25th	p50th	p75th	Max	MV	SD	Min	p25th	p50th	p75th	Max		Variable	MV	SD	Min	p25th	p50th	p75th	Max	MV	SD	Min	p25th	p50th	p75th	Max	MV	SD	Min	p25th	p50th	p75th	Max		Variable	MV	SD
	Basal state																							Basal state																							Basal state
	bSBP [mmHg]	122.595	15.4824	80	112	122	133	190	121.051	18.3062	78	108	119	132.5	214	121.932	16.7655	78	110	121	133	214		bSBP [mmHg]	114.269	14.57	82	102	114	126	176	109.669	12.6567	78	99	109	118	146	112.135	13.8948	78	101	111	122	176		bSBP [mmHg]	117.99	15.205
	bDBP [mmHg]	71.8363	10.4466	41	64	72	79	106	70.7686	10.4288	45	62.5	70	78	128	71.3778	10.4491	41	63	71	79	128		bDBP [mmHg]	66.56	9.9017	41	59	65	73	93	65.7833	9.4094	45	59	64	72	95	66.1997	9.67574	41	59	65	73	95		bDBP [mmHg]	68.6789	10.6023
	BA Systolic Diameter [mm]	4.30467	0.978097	1.49	3.75	4.46	5.02	6.56	3.57498	0.751454	1.77	3.04	3.62	4.06	5.8	3.99661	0.959522	1.49	3.3	4.025	4.73	6.56		BA Systolic Diameter [mm]	3.69	1.05768	1.49	2.69	3.83	4.52	6.5	3.13393	0.704355	1.77	2.545	3.09	3.59	5.3	3.43639	0.954009	1.49	2.6	3.31	4.12	6.5		BA Systolic Diameter [mm]	3.91606	1.0233
	BA Diastolic Diameter [mm]	4.12559	0.984647	1.39	3.55	4.29	4.83	6.44	3.40265	0.752092	1.55	2.88	3.445	3.9	5.59	3.82011	0.962286	1.39	3.12	3.86	4.56	6.44		BA Diastolic Diameter [mm]	3.50842	1.05859	1.39	2.52	3.63	4.34	6.39	2.96212	0.709148	1.55	2.37	2.96	3.42	5.11	3.25871	0.954455	1.39	2.43	3.13	3.955	6.39		BA Diastolic Diameter [mm]	3.73168	1.02636
	BA Pulsatile Diameter [mm]	0.17908	0.0897277	0.02	0.12	0.16	0.22	0.86	0.171705	0.0844731	0.03	0.11	0.16	0.21	0.61	0.175966	0.0875957	0.02	0.11	0.16	0.22	0.86		BA Pulsatile Diameter [mm]	0.181581	0.0776303	0.04	0.13	0.17	0.22	0.67	0.171967	0.0756605	0.05	0.12	0.16	0.21	0.41	0.177196	0.0768163	0.04	0.12	0.17	0.21	0.67		BA Pulsatile Diameter [mm]	0.18438	0.0862153
	BA PSV [cm/s]	73.8402	22.1729	27.8	57.5	70	86.5	191.1	74.9111	23.4895	28.5	57.1	72.3	88	178.9	74.3055	22.7534	27.8	57.3	71	86.8	191.1		BA PSV [cm/s]	81.193	24.3176	27.8	62.4	79.2	96.6	191.1	81.0655	24.9233	34.7	64.2	79.3	95	178.9	81.1331	24.5837	27.8	64.2	79.2	95.2	191.1		BA PSV [cm/s]	79.8001	23.8792
	BA EDV [cm/s]	3.58361	9.0128	-48.1	0	0	9.38	52.6	3.22976	8.69398	-35.3	0	0	9.13	34.3	3.42986	8.8747	-48.1	0	0	9.38	52.6		BA EDV [cm/s]	3.0642	10.7276	-48.1	0	0	10.7	30.3	3.72866	10.377	-35.3	0	0.76	10.8	33	3.37656	10.5607	-48.1	0	0.72	10.7	33		BA EDV [cm/s]	3.80942	10.5838
	BA Resistive Index	0.949448	0.0946743	0.58	0.88	1	1	1.39	0.957678	0.0936659	0.56	0.89	1	1	1.40706	0.953027	0.0942965	0.56	0.884822	1	1	1.40706		BA Resistive Index	0.949636	0.097386	0.6	0.88	0.99	1	1.34	0.949826	0.101462	0.56	0.884842	0.992465	1	1.40706	0.949726	0.0992434	0.56	0.88	0.99	1	1.40706		BA Resistive Index	0.946277	0.0993661
	BA Peak Systolic WSS [dyne/cm2]	51.8902	28.2821	16.3986	33.8707	42.4357	58.5496	221.107	62.9401	31.2291	19.2399	42.33	54.6834	73.2638	260.581	56.529	30.0438	16.3986	36.2863	47.8261	64.8494	260.581		BA Peak Systolic WSS [dyne/cm2]	67.738	36.4162	17.8088	38.8695	55.6386	89.208	221.107	78.7081	38.0224	22.5607	51.7671	68.319	100.595	260.581	72.7325	37.5187	17.8088	44.1556	63.3917	97.0533	260.581		BA Peak Systolic WSS [dyne/cm2]	62.2602	33.1379
	BA End diastolic WSS [dyne/cm2]	3.25558	6.92075	-27.0968	0	0	6.17488	56.6462	3.5933	7.52743	-21.9277	0	0	8.0973	41.81	3.40051	7.18686	-27.0968	0	0	6.90417	56.6462		BA End diastolic WSS [dyne/cm2]	4.29616	8.53361	-27.0968	0	0.407585	9.31278	32	5.44824	9.59668	-21.9277	0	0.904036	11.7957	41.81	4.82875	9.04996	-27.0968	0	0.751943	10.5636	41.81		BA End diastolic WSS [dyne/cm2]	4.24876	8.46838
	Prerelease state																							Prerelease state																							Prerelease state
	BA Systolic Diameter [mm]	4.65509	0.78559	2.53	4.18	4.735	5.23	6.79	3.85845	0.648368	2.2	3.425	3.85	4.23	5.93	4.32415	0.830203	2.2	3.7	4.315	4.94	6.79		BA Systolic Diameter [mm]	4.29397	0.873648	2.53	3.58	4.36	4.9	6.56	3.57257	0.65321	2.2	3.145	3.495	3.995	5.5	3.98251	0.862674	2.2	3.31	3.94	4.62	6.56		BA Systolic Diameter [mm]	4.40516	0.828362
	BA Diastolic Diameter [mm]	4.48754	0.788306	2.19	4	4.56	5.08	6.7	3.7031	0.649172	1.96	3.29	3.69	4.09	5.82	4.16195	0.829163	1.96	3.55	4.16	4.78	6.7		BA Diastolic Diameter [mm]	4.11933	0.864579	2.19	3.42	4.22	4.76	6.4	3.4125	0.649713	1.96	2.995	3.375	3.805	5.32	3.81416	0.853342	1.96	3.14	3.8	4.44	6.4		BA Diastolic Diameter [mm]	4.23018	0.826023
	BA Pulsatile Diameter [mm]	0.168481	0.098342	0.03	0.1	0.15	0.2	1.01	0.155343	0.0954663	0	0.095	0.14	0.2	1.28	0.163023	0.0973332	0	0.1	0.14	0.2	1.28		BA Pulsatile Diameter [mm]	0.174637	0.0941267	0.05	0.11	0.16	0.22	0.69	0.160074	0.128579	0	0.09	0.13	0.195	1.28	0.168349	0.110375	0	0.1	0.14	0.21	1.28		BA Pulsatile Diameter [mm]	0.177685	0.100735
	BA PSV [cm/s]	59.1468	16.9715	19.4	46.9	57.1	68.9	124	60.4573	17.194	25	48.3	58.6	70	130.7	59.6925	17.0694	19.4	47.6	58.1	69.8	130.7		BA PSV [cm/s]	62.636	17.3551	19.4	49.5	60.9	74.6	121.4	62.0554	17.6713	25	49.5	61.7	72.3	111.6	62.3787	17.4719	19.4	49.5	61.3	73.1	121.4		BA PSV [cm/s]	63.7272	18.0854
	BA EDV [cm/s]	-1.1195	4.72851	-34.3	0	0	0	31.7	-1.21556	6.30424	-45.2	0	0	0	66	-1.15947	5.43754	-45.2	0	0	0	66		BA EDV [cm/s]	-1.47781	5.91403	-34.3	0	0	0	18.3	-1.99486	9.44109	-45.2	0	0	0	66	-1.70624	7.66637	-45.2	0	0	0	66		BA EDV [cm/s]	-1.33254	5.89998
	BA Resistive Index	1.01788	0.0700035	0.56	1	1	1	1.51	1.01413	0.0761172	0.26	1	1	1	1.41	1.01632	0.0726037	0.26	1	1	1	1.51		BA Resistive Index	1.02121	0.0826746	0.71	1	1	1	1.5	1.01851	0.101154	0.26	1	1	1	1.41	1.02001	0.0911918	0.26	1	1	1	1.5		BA Resistive Index	1.01794	0.081305
	BA Peak Systolic WSS [dyne/cm2]	37.106	14.9075	12.7442	26.6722	33.7155	43.8287	111.194	45.5542	16.5027	13.8662	34.3277	42.0892	53.6372	106.575	40.5346	16.1108	12.7442	29.13	37.4413	49.1123	111.194		BA Peak Systolic WSS [dyne/cm2]	42.902	17.4596	14.9642	29.2405	38.0556	54.9763	96.659	50.6056	18.4856	13.8662	37.3333	50.1595	60.6261	103.385	46.1694	18.2728	13.8662	31.4937	44.1943	57.5976	103.385		BA Peak Systolic WSS [dyne/cm2]	42.4159	16.6858
	BA End diastolic WSS [dyne/cm2]	-0.707541	3.23789	-30.7292	0	0	0	16.9389	-0.879008	5.10593	-37.4438	0	0	0	51.1911	-0.777605	4.10397	-37.4438	0	0	0	51.1911		BA End diastolic WSS [dyne/cm2]	-1.016	4.54016	-30.7292	0	0	0	10.833	-1.59119	7.93517	-37.4438	0	0	0	51.1911	-1.2638	6.22898	-37.4438	0	0	0	51.1911		BA End diastolic WSS [dyne/cm2]	-0.932287	4.2328
	Hyperemic state																							Hyperemic state																							Hyperemic state
	BA Systolic Diameter [mm]	4.73508	0.777533	2.43	4.27	4.81	5.31	6.85	3.95792	0.629854	2.18	3.54	3.96	4.32	5.96	4.41285	0.815291	2.18	3.82	4.415	5.03	6.85		BA Systolic Diameter [mm]	4.35721	0.877494	2.43	3.66	4.41	4.99	6.51	3.664	0.639117	2.18	3.24	3.595	4.08	5.58	4.05675	0.854351	2.18	3.41	4.05	4.7	6.51		BA Systolic Diameter [mm]	4.47794	0.8237
	BA Diastolic Diameter [mm]	4.58522	0.780792	2.18	4.115	4.685	5.155	6.73	3.82207	0.624342	2.02	3.42	3.81	4.2	5.71	4.26843	0.8121	2.02	3.68	4.25	4.88	6.73		BA Diastolic Diameter [mm]	4.21126	0.879401	2.18	3.56	4.29	4.83	6.42	3.53793	0.63734	2.02	3.13	3.485	3.935	5.46	3.91941	0.850962	2.02	3.28	3.9	4.54	6.42		BA Diastolic Diameter [mm]	4.32443	0.82676
	BA Pulsatile Diameter [mm]	0.149861	0.10112	0.03	0.09	0.13	0.18	1.26	0.135118	0.0745668	0.01	0.09	0.12	0.17	0.58	0.143748	0.091311	0.01	0.09	0.13	0.17	1.26		BA Pulsatile Diameter [mm]	0.145956	0.0741993	0.03	0.09	0.13	0.19	0.39	0.126071	0.0732464	0.01	0.07	0.11	0.16	0.55	0.137337	0.0743316	0.01	0.08	0.12	0.18	0.55		BA Pulsatile Diameter [mm]	0.153507	0.100134
	BA PSV [cm/s]	99.2904	23.7653	43.6	80	96	113.7	257	101.752	26.2976	50	80.25	100	120	207.93	100.27	24.8213	43.6	80	99.8	117.5	257		BA PSV [cm/s]	101.193	24.1481	48	84.3	100	117.8	180	102.858	26.2524	51	81	100.2	120	160	101.857	24.9724	48	81.5	100	120	180		BA PSV [cm/s]	101.99	23.6712
	BA EDV [cm/s]	28.4269	12.1394	0	20	27.38	35	96	27.5796	12.3927	0	18.825	25.2	35	85	28.0898	12.2422	0	20	27	35	96		BA EDV [cm/s]	29.0933	11.4673	10	20	28.75	36.9	80	29.6547	11.8597	10	20	28.42	38	60	29.317	11.6063	10	20	28.42	37.5	80		BA EDV [cm/s]	29.8508	11.6476
	BA Resistive Index	0.715189	0.0916631	0.42	0.65	0.71	0.788983	1	0.731836	0.0924936	0.45	0.67	0.74	0.8	1.01	0.721812	0.0923132	0.42	0.66	0.72	0.79	1.01		BA Resistive Index	0.71368	0.0837044	0.428571	0.656616	0.71	0.773889	0.92	0.714602	0.077375	0.5	0.65	0.71	0.77	0.89	0.714047	0.0810939	0.428571	0.65	0.71	0.77	0.92		BA Resistive Index	0.70806	0.0855556
	BA Peak Systolic WSS [dyne/cm2]	60.2555	19.9482	21.5689	46.3955	56.8336	69.4178	170.851	73.0881	22.151	31.663	57.12	69.3049	84.4912	151.285	65.365	21.7701	21.5689	49.901	62.0927	75.6757	170.851		BA Peak Systolic WSS [dyne/cm2]	66.3627	23.7742	26.087	49.0009	62.3321	76.8979	170.851	79.2247	25.105	31.663	62.0253	74.8971	96.6452	151.285	71.5371	25.0797	26.087	52.3622	66.0429	89.5867	170.851		BA Peak Systolic WSS [dyne/cm2]	65.6583	22.5766
	BA End diastolic WSS [dyne/cm2]	17.8695	8.56274	0	11.9149	16.0966	21.9608	64.7711	20.616	9.95103	0	13.5266	18.4574	26.1344	72.4919	18.9661	9.23646	0	12.5241	17.1429	23.4629	72.4919		BA End diastolic WSS [dyne/cm2]	19.9759	9.3429	5.52268	12.993	18.3741	25.1518	47.7867	23.583	10.474	7.7135	16.185	20.8032	30.1467	58.9787	21.427	9.9529	5.52268	13.4185	19.1781	27.5333	58.9787		BA End diastolic WSS [dyne/cm2]	20.0169	9.136
	1. Macrovascular and Macro/Microvascular Reactivity Indexes																							1. Macrovascular and Macro/Microvascular Reactivity Indexes																							1. Macrovascular and Macro/Microvascular Reactivity Indexes
	1.1. Basal vs. Hyperemic state indexes (not normalized by the stimulus)																							1.1. Basal vs. Hyperemic state indexes (not normalized by the stimulus)																							1.1. Basal vs. Hyperemic state indexes (not normalized by the stimulus)
	ΔDDPeak_Basal [mm]	0.207819	0.200869	-1.38	0.1	0.18	0.285	1.65	0.193796	0.15326	-0.39	0.09	0.17	0.28	0.89	0.201998	0.182682	-1.38	0.1	0.18	0.28	1.65		ΔDDPeak_Basal [mm]	0.236448	0.172311	-0.46	0.14	0.21	0.31	1.09	0.222714	0.130416	-0.07	0.125	0.205	0.325	0.55	0.230495	0.155469	-0.46	0.13	0.21	0.32	1.09		ΔDDPeak_Basal [mm]	0.219797	0.183172
	DD Ratio Peak_Basal [%]	105.107	5.38727	76.4505	102.159	104.197	106.645	151.724	105.645	4.65051	90.9931	102.417	104.854	108.219	125.746	105.33	5.09931	76.4505	102.278	104.485	107.261	151.724		DD Ratio Peak_Basal [%]	106.476	5.22889	91.1025	103.398	105.545	108.416	135.242	107.039	4.40384	98.1333	103.945	106.304	109.853	117.857	106.72	4.88915	91.1025	103.716	105.654	109.091	135.242		DD Ratio Peak_Basal [%]	105.827	5.5274
	FMD% [%]	5.10719	5.38727	-23.5495	2.15905	4.19728	6.64459	51.7241	5.64511	4.65051	-9.00693	2.41692	4.85437	8.21918	25.7463	5.33049	5.09931	-23.5495	2.2779	4.48549	7.26073	51.7241		FMD% [%]	6.47593	5.22889	-8.89749	3.39806	5.54529	8.41584	35.2423	7.03935	4.40384	-1.86667	3.94531	6.30418	9.85257	17.8571	6.72014	4.88915	-8.89749	3.71622	5.65371	9.09091	35.2423		FMD% [%]	5.82711	5.5274
	TPD_FMD% [seconds]	91.7794	44.3412	0.14	60	82.92	118.04	224.64	88.1229	45.5593	0.08	55	78.84	112.4	220	90.3237	44.8464	0.08	58.4	81	115.28	224.64		TPD_FMD% [seconds]	92.9923	44.1641	5.02	60	88.08	119.36	224.64	86.8962	45.213	0.08	53.2	82	111.2	210.4	90.4244	44.6336	0.08	59.09	84.66	118	224.64		TPD_FMD% [seconds]	92.9266	47.0034
	1.2. Basal vs. Hyperemic state indexes (normalized by the stimulus)																							1.2. Basal vs. Hyperemic state indexes (normalized by the stimulus)																							1.2. Basal vs. Hyperemic state indexes (normalized by the stimulus)
	ΔDD Peak-Basal /ΔVPeak-Basal [mm/cm/s]	0.009636	0.0143231	-0.152381	0.00383973	0.00731707	0.0136	0.157692	0.00829638	0.0097084	-0.08	0.0035	0.00705882	0.0114114	0.0526316	0.00910486	0.0127076	-0.152381	0.00367985	0.00717755	0.0129032	0.157692		ΔDD Peak-Basal /ΔVPeak-Basal [mm/cm/s]	0.0103497	0.00970069	-0.013245	0.0051	0.00850894	0.0135591	0.0858974	0.00926737	0.00757405	-0.00411765	0.00413265	0.00815539	0.012533	0.0526316	0.00991677	0.00891137	-0.013245	0.00437	0.00835271	0.0129779	0.0858974		ΔDD Peak-Basal /ΔVPeak-Basal [mm/cm/s]	0.00894775	0.0140025
	FMD/ΔVPeak_Basal [1/cm/s]	0.0020359	0.00831774	-0.18797	0.000881457	0.00169867	0.00315956	0.0453139	0.00290804	0.0111427	-0.022409	0.000949952	0.00193593	0.00334768	0.225873	0.00238186	0.00954357	-0.18797	0.000902063	0.00177945	0.00320319	0.225873		FMD/ΔVPeak_Basal [1/cm/s]	0.00267805	0.00251411	-0.0025619	0.0011188	0.00219994	0.0038071	0.0208489	0.00283224	0.00229996	-0.00109804	0.00128503	0.00235514	0.00384673	0.0145794	0.00273972	0.00242736	-0.0025619	0.00115961	0.0023337	0.00384673	0.0208489		FMD/ΔVPeak_Basal [1/cm/s]	0.00169448	0.0116496
	pFMDv	0.0106233	0.253456	-4.15414	0.00251455	0.0109436	0.0290145	0.552829	0.0384794	0.194937	-0.410084	0.0039055	0.0161218	0.04128	2.23614	0.0195971	0.236332	-4.15414	0.00270345	0.011575	0.0331563	2.23614		pFMDv	0.0275131	0.046173	-0.0138163	0.00203713	0.0168695	0.0334139	0.254356	0.0365871	0.069149	-0.00752396	0.00823457	0.0159835	0.0410352	0.399475	0.0307211	0.0552129	-0.0138163	0.00370378	0.0168695	0.0347996	0.399475		pFMDv	-0.0105349	0.357874
	FMD%WSS	0.0335904	0.181564	-1.19231	0.00254882	0.0114121	0.0318353	1.67324	0.0180533	0.177829	-1.84983	0.00349612	0.0171865	0.0442276	0.738917	0.0285964	0.18032	-1.84983	0.00262364	0.0121869	0.0367336	1.67324		FMD%WSS	0.0342215	0.0665095	-0.0144932	0.00207348	0.0173451	0.0369026	0.396597	0.0497841	0.124794	-0.00776741	0.00861607	0.0176205	0.0459082	0.738917	0.0397234	0.0911188	-0.0144932	0.00375849	0.0173451	0.0391326	0.738917		FMD%WSS	0.0171665	0.17718
	1.3. Basal vs. Pre-release state indexes (not normalized by the stimulus)																							1.3. Basal vs. Pre-release state indexes (not normalized by the stimulus)																							1.3. Basal vs. Pre-release state indexes (not normalized by the stimulus)
	ΔDPrerelease_Basal [mm]	0.117139	0.216981	-1.06	0	0.09	0.22	1.43	0.0771169	0.178943	-0.41	-0.03	0.055	0.16	0.92	0.100527	0.202946	-1.06	-0.01	0.08	0.19	1.43		ΔDPrerelease_Basal [mm]	0.133296	0.18439	-0.56	0.03	0.1	0.22	1.13	0.110221	0.159092	-0.16	0	0.09	0.195	0.63	0.123333	0.174031	-0.56	0.02	0.1	0.21	1.13		ΔDPrerelease_Basal [mm]	0.120917	0.202773
	DD Ratio Prerelease_Basal [%]	102.933	5.63433	78.2341	100	102.098	105.017	144.828	102.286	5.21575	86.0627	99.2276	101.518	104.577	130.502	102.665	5.47159	78.2341	99.705	101.838	104.918	144.828		DD Ratio Prerelease_Basal [%]	103.77	5.15489	89.1683	100.741	102.709	105.473	131.389	103.543	4.97384	93.4959	100	102.512	106.54	118.261	103.672	5.07075	89.1683	100.379	102.646	105.96	131.389		DD Ratio Prerelease_Basal [%]	103.31	5.82705
	L-FMC% [%]	2.93349	5.63433	-21.7659	0	2.0979	5.01672	44.8276	2.2857	5.21575	-13.9373	-0.772417	1.51781	4.57666	30.5019	2.66462	5.47159	-21.7659	-0.294985	1.83824	4.91803	44.8276		L-FMC% [%]	3.76984	5.15489	-10.8317	0.740741	2.7088	5.47264	31.3889	3.54298	4.97384	-6.50407	0	2.51236	6.54017	18.2609	3.6719	5.07075	-10.8317	0.378788	2.6455	5.96026	31.3889		L-FMC% [%]	3.31021	5.82705
	1.4. Basal vs. Pre-release state indexes (normalized by the stimulus)																							1.4. Basal vs. Pre-release state indexes (normalized by the stimulus)																							1.4. Basal vs. Pre-release state indexes (normalized by the stimulus)
	ΔDDPrerelease_Basal /ΔEDVPrelease_Basal	-0.00624534	0.0772873	-0.388889	-0.02	-0.00626305	0.00271493	0.862745	0.0040886	0.0681761	-0.333333	-0.015	-0.00255474	0.00546448	0.380952	-0.00250523	0.0742133	-0.388889	-0.017757	-0.00508	0.00333333	0.862745		ΔDDPrerelease_Basal /ΔEDVPrelease_Basal	0.00905072	0.126059	-0.223684	-0.0138593	-0.006	0.00313761	0.862745	0.0117447	0.0831317	-0.107955	-0.0144547	-0.00364964	0	0.380952	0.0102083	0.109313	-0.223684	-0.014413	-0.00508	0.00218898	0.862745		ΔDDPrerelease_Basal /ΔEDVPrelease_Basal	-0.00175535	0.0932895
	L-FMC/ΔVPrerelease_Basal [1/cm/s]	-0.000475729	0.0284278	-0.0747863	-0.00456371	-0.0015625	0.000586882	0.380064	0.00129285	0.0208227	-0.092081	-0.0043024	-0.000747421	0.00157539	0.143756	0.000164364	0.0259251	-0.092081	-0.00455541	-0.00133611	0.000857057	0.380064		L-FMC/ΔVPrerelease_Basal [1/cm/s]	0.00583468	0.0538529	-0.0612833	-0.00357198	-0.00182003	0.000691103	0.380064	0.00446354	0.0294469	-0.0321293	-0.00497859	-0.000868961	0	0.143756	0.00524552	0.0448701	-0.0612833	-0.00400615	-0.0014556	0.000559258	0.380064		L-FMC/ΔVPrerelease_Basal [1/cm/s]	0.00146905	0.0388508
	pL-FMCv	-0.00786508	0.122141	-0.686271	-0.0369686	-0.00980486	0.00571429	1.45278	-0.00680422	0.0879618	-0.353878	-0.028553	-0.0036658	0.010277	0.443828	-0.00747845	0.110809	-0.686271	-0.0351438	-0.00650759	0.00617938	1.45278		pL-FMCv	-0.00143123	0.0967925	-0.186301	-0.0395123	-0.0130315	0.00822704	0.518193	0.00461373	0.0910249	-0.134328	-0.0260047	-0.0057971	0	0.443828	0.00121656	0.0939701	-0.186301	-0.0331126	-0.00761421	0.0025641	0.518193		pL-FMCv	0.00362438	0.150774
	L-FMC%/WSS	-5.73205	30.2319	-327.071	-4.59722	-1.28387	0.483092	125.944	-2.79148	21.2397	-108.547	-3.40909	-0.493827	0.699301	90.1307	-4.6679	27.334	-327.071	-4.16667	-0.911854	0.514139	125.944		L-FMC%/WSS	-2.85117	27.4365	-102.508	-4.22535	-1.43149	0.625	125.944	-3.64205	28.0907	-105.846	-3.0144	-0.703291	0	90.1307	-3.1999	27.6188	-105.846	-4.21053	-0.958466	0.234742	125.944		L-FMC%/WSS	-6.10371	36.2338
	1.5.Total Vascular Reactivity																							1.5.Total Vascular Reactivity																							1.5.Total Vascular Reactivity
	TVR [%]	2.20645	4.33658	-33.4471	0.21645	2.1164	4.01786	27.9261	3.43076	4.68332	-21.6216	1.02171	2.95207	5.76923	19.305	2.71392	4.52205	-33.4471	0.465839	2.42718	4.66926	27.9261		TVR [%]	2.66877	3.62534	-15.4506	0.835655	2.52525	4.28016	15.859	3.71157	3.96999	-9.91736	1.35747	3.36323	5.68475	19.305	3.11616	3.80605	-15.4506	1.0989	2.86345	5.10753	19.305		TVR [%]	2.50721	4.01488
	1.6. Hyperemic stimulus indexes																							1.6. Hyperemic stimulus indexes																							1.6. Hyperemic stimulus indexes
	ΔVPeak_Basal [cm/s]	24.791	11.4717	-5.49	18	23.2	30	96	24.7648	11.6503	-10	17.39	22.8	30.8	80	24.7806	11.5376	-10	17.77	23	30.43	96		ΔVPeak_Basal [cm/s]	26.1992	11.0159	5.87	19.3	25	33.5	70.62	26.5168	11.0489	7.6	18.3	25.26	31.91	57.5	26.3255	11.0092	5.87	19.115	25.025	32.95	70.62		ΔVPeak_Basal [cm/s]	25.9782	11.3758
	ΔWSSPeak_Basal [dyn/cm2]	15.4812	8.13159	-9.13648	10.219	14.3415	19.3695	64.7711	18.4442	9.59119	-9.72222	12.362	17.062	23.0928	72.4919	16.6604	8.85708	-9.72222	10.996	15.3189	20.7868	72.4919		ΔWSSPeak_Basal [dyn/cm2]	17.9993	8.98384	3.39976	11.9401	15.7303	22.9806	44.1176	21.1013	10.2901	3.18683	13.2876	18.9628	27.235	58.9787	19.2449	9.63166	3.18683	12.3403	17.2244	25.4391	58.9787		ΔWSSPeak_Basal [dyn/cm2]	17.2973	8.82195
	2. Microvascular Reactivity parameters																							2. Microvascular Reactivity parameters																							2. Microvascular Reactivity parameters
	ΔRIPeak_Basal	-0.237042	0.101642	-0.59	-0.31	-0.233333	-0.17	0.03	-0.232197	0.101436	-0.53	-0.3	-0.23	-0.17	0.15	-0.235121	0.101542	-0.59	-0.3	-0.23	-0.17	0.15		ΔRIPeak_Basal	-0.24817	0.0980329	-0.55	-0.31	-0.25	-0.18	-0.05	-0.24559	0.0878911	-0.428571	-0.31	-0.25	-0.18	-0.04	-0.247144	0.0939674	-0.55	-0.31	-0.25	-0.18	-0.04		ΔRIPeak_Basal	-0.244858	0.105835
	ΔRI%Peak_Basal [%]	-24.564	9.78806	-54.1284	-31.1688	-25	-18	5.17241	-23.771	10.0377	-51.4706	-30	-23.5294	-18	23.4375	-24.2495	9.8909	-54.1284	-31	-24	-18	23.4375		ΔRI%Peak_Basal [%]	-25.505	9.10391	-51.5142	-31.5217	-26	-19	-5.81395	-25.2901	8.27165	-42.8571	-31	-26	-19	-5.06329	-25.4195	8.76691	-51.5142	-31.5157	-26	-19	-5.06329		ΔRI%Peak_Basal [%]	-25.2718	9.82623
[truncated: 19 more columns]

## Sheet: Table_S7_S8 
	Table S7. Multiple regression models (with interaction terms between age and sex) as determinant of vascular reactivity indexes								Table S7 (Continuation).									Table S8. Age-related and/or sex-related RIs: schematic diagram
																		Parameter	European Criteria		HUNT-FIT Criteria
	Reference Intervals subgroup: ´European criteria´								Reference Intervals subgroup: ´HUNT_FIT criteria´									Need for:	Age-related	Sex-related	Age-related	Sex-related
																		1. Macrovascular and Macro/Microvascular Indexes
	ΔDDPeak_Basal [mm]								ΔDDPeak_Basal [mm]									1.1. Basal vs. Hyperemia indexes (not adjusted for stimulus)
	Model Summary (Y: VR parameter; X: Sex; W: Age]								Model Summary (Y: VR parameter; X: Sex; W: Age]									ΔDDPeak_Basal [mm]	No	No	Yes	No
	R		R2			p			R		R2			p				DD Ratio Peak_Basal [%]	Yes	No	Yes	No
	0.1489		0.0222			0.0668			0.1223		0.015			0.0282				FMD% [%]	Yes	No	Yes	No
	Model								Model									TPD_FMD% [s]	No	No	No	No
		coeff	SE	t	p	95% C.I., LL	95% C.I., UL			coeff	SE	t	p	95% C.I., LL	95% C.I., UL			1.2. Basal vs. Hyperemia indexes (adjusted for stimulus)
	Constant	0.2679	0.024	11.1598	0	0.2207	0.3152		Constant	0.2611	0.021	12.4295	0	0.2198	0.3023			ΔDD Peak-Basal /ΔVPeak-Basal [mm/cm/s]	No	No	No	No
	Sex [1:Female; 0: Male]	0.0027	0.0356	0.0753	0.9401	-0.0674	0.0728		Sex [1:Female; 0: Male]	-0.0103	0.0312	-0.3295	0.7419	-0.0716	0.0511			FMD/ΔVPeak_Basal [1/cm/s]	Yes	No	No	No
	Age [year]	-0.0008	0.0005	-1.491	0.137	-0.0019	0.0003		Age [year]	-0.001	0.0005	-2.1689	0.0305	-0.0019	-0.0001			pFMDv	Yes	No	No	No
	Sex * Age	-0.0004	0.0008	-0.5333	0.5942	-0.002	0.0011		Sex * Age	0.0001	0.0007	0.0971	0.9227	-0.0013	0.0014			FMD%WSS	No	No	No	No
	DD Ratio Peak_Basal [%]								DD Ratio Peak_Basal [%]									1.3. Basal vs. Pre-release indexes (not adjusted for stimulus)
	Model Summary								Model Summary									ΔDPrerelease_Basal [mm]	No	No	No	No
	R		R2			p			R		R2			p				DD Ratio Prerelease_Basal [%]	Yes	No	Yes	No
	0.3521		0.124			0			0.2868		0.0822			0				L-FMC% [%]	Yes	No	Yes	No
	Model								Model									1.4. Basal vs. Pre-release indexes (adjusted for stimulus)
		coeff	SE	t	p	95% C.I., LL	95% C.I., UL			coeff	SE	t	p	95% C.I., LL	95% C.I., UL			ΔDDPrerelease_Basal /ΔEDVPrelease_Basal	Yes	No	Yes	No
	Constant	109.571	0.7147	153.32	0	108.165	110.977		Constant	108.958	0.6189	176.045	0	107.743	110.174			L-FMC/ΔVPrerelease_Basal [1/cm/s]	Yes	No	Yes	No
	Sex [1:Female; 0: Male]	0.4925	1.0609	0.4642	0.6428	-1.5948	2.5798		Sex [1:Female; 0: Male]	0.2185	0.9206	0.2374	0.8125	-1.5894	2.0264			pL-FMCv	No	No	No	No
	Age [year]	-0.0793	0.0161	-4.923	0	-0.111	-0.0476		Age [year]	-0.0778	0.0139	-5.614	0	-0.105	-0.0506			L-FMC%/WSS	No	No	No	No
	Sex * Age	0.0014	0.0238	0.0603	0.9519	-0.0454	0.0483		Sex * Age	0.0139	0.0198	0.701	0.4836	-0.025	0.0529			1.5.Total Vascular Reactivity
	FMD% [%]								FMD% [%]									TVR [%]	Yes	No	Yes	No
	Model Summary								Model Summary									1.6. Hyperemic stimulus indexes
	R		R2			p			R		R2			p				ΔVPeak_Basal [cm/s]	No	No	No	No
	0.3521		0.124			0			0.2868		0.0822			0				ΔWSSPeak_Basal [dyn/cm2]	Yes	Yes	Yes	Yes
	Model								Model									2. Microvascular Indexes
		coeff	SE	t	p	95% C.I., LL	95% C.I., UL			coeff	SE	t	p	95% C.I., LL	95% C.I., UL			ΔRIPeak_Basal	No	No	No	Yes (Sex, p=0.058; Interaction, p=0.024, differences for age: ≥69.35 y)
	Constant	9.5709	0.7147	13.3923	0	8.1649	10.9769		Constant	8.9584	0.6189	14.4741	0	7.7429	10.1739			ΔRI%Peak_Basal [%]	No	No	No	Yes (Sex, p=0.089; Interaction, p=0.037, differences for age: ≥73.2 y)
	Sex [1:Female; 0: Male]	0.4925	1.0609	0.4642	0.6428	-1.5948	2.5798		Sex [1:Female; 0: Male]	0.2185	0.9206	0.2374	0.8125	-1.5894	2.0264
	Age [year]	-0.0793	0.0161	-4.923	0	-0.111	-0.0476		Age [year]	-0.0778	0.0139	-5.614	0	-0.105	-0.0506
	Sex * Age	0.0014	0.0238	0.0603	0.9519	-0.0454	0.0483		Sex * Age	0.0139	0.0198	0.701	0.4836	-0.025	0.0529
	TPD_FMD% [seconds]								TPD_FMD% [seconds]
	Model Summary								Model Summary
	R		R2			p			R		R2			p
	0.1013		0.0103			0.3956			0.1209		0.0146			0.045
	Model								Model
		coeff	SE	t	p	95% C.I., LL	95% C.I., UL			coeff	SE	t	p	95% C.I., LL	95% C.I., UL
	Constant	100.176	7.5612	13.2487	0	85.2938	115.058		Constant	101.919	5.8566	17.4024	0	90.4149	113.423
	Sex [1:Female; 0: Male]	-7.7131	11.5332	-0.6688	0.5042	-30.4131	14.987		Sex [1:Female; 0: Male]	-14.8811	9.1843	-1.6203	0.1057	-32.922	3.1598
	Age [year]	-0.1778	0.1667	-1.0664	0.2872	-0.506	0.1504		Age [year]	-0.2162	0.1297	-1.6677	0.096	-0.471	0.0385
	Sex * Age	0.0428	0.2507	0.1708	0.8645	-0.4507	0.5363		Sex * Age	0.1519	0.1915	0.7933	0.4279	-0.2242	0.5281
	ΔDD Peak-Basal /ΔVPeak-Basal [mm/cm/s]								ΔDD Peak-Basal /ΔVPeak-Basal [mm/cm/s]
	Model Summary								Model Summary
	R		R2			p			R		R2			p
	0.0847		0.0072			0.6046			0.0325		0.0011			0.9142
	Model								Model
		coeff	SE	t	p	95% C.I., LL	95% C.I., UL			coeff	SE	t	p	95% C.I., LL	95% C.I., UL
	Constant	0.011	0.0016	6.9297	0	0.0079	0.0141		Constant	0.0085	0.0016	5.1317	0	0.0052	0.0117
	Sex [1:Female; 0: Male]	-0.0001	0.0026	-0.0562	0.9552	-0.0053	0.005		Sex [1:Female; 0: Male]	0.0014	0.0027	0.5044	0.6142	-0.0039	0.0066
	Age [year]	0	0	-0.4571	0.648	-0.0001	0.0001		Age [year]	0	0	0.3377	0.7357	-0.0001	0.0001
	Sex * Age	0	0.0001	-0.3689	0.7125	-0.0001	0.0001		Sex * Age	0	0.0001	-0.6611	0.5088	-0.0001	0.0001
	FMD/ΔVPeak_Basal [1/cm/s]								FMD/ΔVPeak_Basal [1/cm/s]
	Model Summary								Model Summary
	R		R2			p			R		R2			p
	0.225		0.0506			0.004			0.0919		0.0084			0.2411
	Model								Model
		coeff	se	t	p	LLCI	ULCI			coeff	SE	t	p	95% C.I., LL	95% C.I., UL
	Constant	0.0037	0.0004	8.7395	0	0.0029	0.0045		Constant	0.0026	0.0019	1.4187	0.1566	-0.001	0.0063
	Sex [1:Female; 0: Male]	0.0004	0.0007	0.5277	0.5982	-0.001	0.0017		Sex [1:Female; 0: Male]	-0.0013	0.003	-0.423	0.6725	-0.0072	0.0047
	Age [year]	0	0	-2.6929	0.0076	0	0		Age [year]	0	0	-0.5579	0.5772	-0.0001	0.0001
	Sex * Age	0	0	-0.2084	0.8351	0	0		Sex * Age	0.0001	0.0001	1.1863	0.2361	0	0.0002
	pFMDv								pFMDv
	Model Summary								Model Summary
	R		R2			p			R		R2			p
	0.2561		0.0656			0.0905			0.1323		0.0175			0.2938
	Model								Model
		coeff	se	t	p	LLCI	ULCI			coeff	SE	t	p	95% C.I., LL	95% C.I., UL
	Constant	0.0655	0.0183	3.5723	0.0006	0.0291	0.102		Constant	-0.0051	0.0743	-0.069	0.9451	-0.1517	0.1414
	Sex [1:Female; 0: Male]	-0.0549	0.0325	-1.6905	0.0942	-0.1194	0.0096		Sex [1:Female; 0: Male]	-0.0844	0.1505	-0.5609	0.5755	-0.381	0.2122
	Age [year]	-0.0008	0.0004	-2.2304	0.0281	-0.0016	-0.0001		Age [year]	-0.0001	0.0016	-0.0798	0.9365	-0.0033	0.003
	Sex * Age	0.0014	0.0007	2.1174	0.0368	0.0001	0.0027		Sex * Age	0.0031	0.0029	1.0612	0.2898	-0.0026	0.0088
	Conditional effects of the focal predictor at values of the moderator(s):
	Age [year]	Effect	SE	t	p	95% C.I., LL	95% C.I., UL
	27.9441	-0.0158	0.0165	-0.9557	0.3417	-0.0485	0.017
	45.6377	0.009	0.0114	0.7897	0.4317	-0.0136	0.0316
	63.3312	0.0338	0.0162	2.0884	0.0394	0.0017	0.0659
	Moderator value(s) defining Johnson-Neyman significance region(s):
	Value	% below	% above
	60.1007	79.798	20.202
	Conditional effect of focal predictor at values of the moderator:
	Age [year]	Effect	SE	t	p	95% C.I., LL	95% C.I., UL
	7.5	-0.0444	0.0279	-1.5921	0.1147	-0.0997	0.011
	10.67	-0.04	0.026	-1.5376	0.1275	-0.0915	0.0116
	13.84	-0.0355	0.0241	-1.4726	0.1442	-0.0834	0.0124
	17.01	-0.0311	0.0223	-1.394	0.1666	-0.0753	0.0132
	20.18	-0.0266	0.0205	-1.2982	0.1974	-0.0674	0.0141
	23.35	-0.0222	0.0188	-1.1801	0.2409	-0.0595	0.0151
	26.52	-0.0178	0.0172	-1.0331	0.3042	-0.0519	0.0164
	29.69	-0.0133	0.0157	-0.8494	0.3978	-0.0445	0.0178
	32.86	-0.0089	0.0143	-0.6202	0.5366	-0.0373	0.0196
	36.03	-0.0044	0.0132	-0.3378	0.7362	-0.0306	0.0217
	39.2	0	0.0123	-0.0007	0.9994	-0.0243	0.0243
	42.37	0.0044	0.0116	0.3803	0.7046	-0.0187	0.0276
	45.54	0.0089	0.0114	0.7776	0.4387	-0.0138	0.0315
	48.71	0.0133	0.0115	1.1528	0.2519	-0.0096	0.0362
	51.88	0.0177	0.012	1.4726	0.1442	-0.0062	0.0417
	55.05	0.0222	0.0129	1.7221	0.0883	-0.0034	0.0478
	58.22	0.0266	0.014	1.9041	0.0599	-0.0011	0.0544
	60.1007	0.0293	0.0147	1.9853	0.05	0	0.0585
	61.39	0.0311	0.0153	2.0313	0.045	0.0007	0.0614
	64.56	0.0355	0.0168	2.118	0.0368	0.0022	0.0688
	67.73	0.0399	0.0184	2.1761	0.032	0.0035	0.0764
	70.9	0.0444	0.02	2.2146	0.0292	0.0046	0.0842
	FMD%WSS								FMD%WSS
	Model Summary								Model Summary
	R		R2			p			R		R2			p
	0.2103		0.0442			0.229			0.1172		0.0137			0.4036
	Model								Model
		coeff	SE	t	p	95% C.I., LL	95% C.I., UL			coeff	SE	t	p	95% C.I., LL	95% C.I., UL
	Constant	0.081	0.0306	2.6443	0.0096	0.0202	0.1418		Constant	0.0127	0.0446	0.2841	0.7766	-0.0752	0.1005
	Sex [1:Female; 0: Male]	-0.0738	0.0542	-1.3612	0.1767	-0.1814	0.0338		Sex [1:Female; 0: Male]	0.1295	0.0908	1.425	0.1556	-0.0496	0.3085
	Age [year]	-0.001	0.0006	-1.6429	0.1037	-0.0023	0.0002		Age [year]	0.0001	0.001	0.1115	0.9114	-0.0018	0.002
	Sex * Age	0.002	0.0011	1.7688	0.0801	-0.0002	0.0041		Sex * Age	-0.0026	0.0018	-1.493	0.1369	-0.0061	0.0008
	ΔDPrerelease_Basal [mm]								ΔDPrerelease_Basal [mm]
	Model Summary								Model Summary
	R		R2			p			R		R2			p
	0.1187		0.0141			0.2194			0.1082		0.0117			0.0757
	Model								Model
		coeff	SE	t	p	95% C.I., LL	95% C.I., UL			coeff	SE	t	p	95% C.I., LL	95% C.I., UL
	Constant	0.1651	0.0273	6.0535	0	0.1114	0.2187		Constant	0.1526	0.0235	6.4825	0	0.1064	0.1988
	Sex [1:Female; 0: Male]	-0.0253	0.0403	-0.6285	0.5301	-0.1046	0.054		Sex [1:Female; 0: Male]	-0.0311	0.035	-0.888	0.3749	-0.0999	0.0377
	Age [year]	-0.0008	0.0006	-1.3251	0.1861	-0.002	0.0004		Age [year]	-0.0008	0.0005	-1.4729	0.1413	-0.0018	0.0003
	Sex * Age	0	0.0009	0.0529	0.9578	-0.0017	0.0018		Sex * Age	0.0001	0.0008	0.1379	0.8904	-0.0014	0.0016
	DD Ratio Prerelease_Basal [%]								DD Ratio Prerelease_Basal [%]
	Model Summary								Model Summary
	R		R2			p			R		R2			p
	0.2177		0.0474			0.0017			0.174		0.0303			0.0004
	Model								Model
		coeff	SE	t	p	95% C.I., LL	95% C.I., UL			coeff	SE	t	p	95% C.I., LL	95% C.I., UL
	constant	105.915	0.781	135.611	0	104.379	107.452		Constant	105.46	0.6884	153.207	0	104.108	106.812
	Sex_1Fem	-0.6393	1.1541	-0.554	0.58	-2.9102	1.6315		Sex [1:Female; 0: Male]	-0.9484	1.0242	-0.926	0.3548	-2.9599	1.0631
	Age_year	-0.055	0.0176	-3.1233	0.002	-0.0897	-0.0204		Age [year]	-0.0533	0.0154	-3.4566	0.0006	-0.0836	-0.023
	Int_1	0.01	0.026	0.3852	0.7004	-0.0411	0.0611		Sex * Age	0.0159	0.0221	0.7198	0.4719	-0.0275	0.0594
	L-FMC% [%]								L-FMC% [%]
	Model Summary								Model Summary
	R		R2			p			R		R2			p
	0.2177		0.0474			0.0017			0.174		0.0303			0.0004
	Model								Model
		coeff	SE	t	p	95% C.I., LL	95% C.I., UL			coeff	SE	t	p	95% C.I., LL	95% C.I., UL
	Constant	5.9153	0.781	7.5737	0	4.3785	7.452		Constant	5.4602	0.6884	7.9324	0	4.1083	6.8122
	Sex [1:Female; 0: Male]	-0.6393	1.1541	-0.554	0.58	-2.9102	1.6315		Sex [1:Female; 0: Male]	-0.9484	1.0242	-0.926	0.3548	-2.9599	1.0631
	Age [year]	-0.055	0.0176	-3.1233	0.002	-0.0897	-0.0204		Age [year]	-0.0533	0.0154	-3.4566	0.0006	-0.0836	-0.023
	Sex * Age	0.01	0.026	0.3852	0.7004	-0.0411	0.0611		Sex * Age	0.0159	0.0221	0.7198	0.4719	-0.0275	0.0594
	ΔDDPrerelease_Basal /ΔEDVPrelease_Basal								ΔDDPrerelease_Basal /ΔEDVPrelease_Basal
	Model Summary								Model Summary
	R		R2			p			R		R2			p
	0.2727		0.0744			0.0221			0.2027		0.0411			0.0178
	Model								Model
		coeff	SE	t	p	95% C.I., LL	95% C.I., UL			coeff	SE	t	p	95% C.I., LL	95% C.I., UL
	Constant	0.0875	0.0294	2.9735	0.0035	0.0293	0.1457		Constant	0.0453	0.0174	2.6073	0.0097	0.0111	0.0796
	Sex [1:Female; 0: Male]	-0.0471	0.0414	-1.1377	0.2575	-0.1289	0.0348		Sex [1:Female; 0: Male]	-0.0236	0.0257	-0.9151	0.3611	-0.0743	0.0272
	Age [year]	-0.0019	0.0006	-2.9426	0.0039	-0.0032	-0.0006		Age [year]	-0.0011	0.0004	-2.9711	0.0033	-0.0019	-0.0004
	Sex * Age	0.0011	0.001	1.1136	0.2676	-0.0008	0.003		Sex * Age	0.0007	0.0006	1.1836	0.2377	-0.0004	0.0018
	L-FMC/ΔVPrerelease_Basal [1/cm/s]								L-FMC/ΔVPrerelease_Basal [1/cm/s]
	Model Summary								Model Summary
	R		R2			p			R		R2			p
	0.2665		0.071			0.0271			0.203		0.0412			0.0176
	Model								Model
		coeff	SE	t	p	95% C.I., LL	95% C.I., UL			coeff	SE	t	p	95% C.I., LL	95% C.I., UL
	Constant	0.0378	0.0121	3.1272	0.0022	0.0139	0.0618		Constant	0.0203	0.0068	2.9826	0.0032	0.0069	0.0337
	Sex [1:Female; 0: Male]	-0.0234	0.017	-1.3728	0.1723	-0.057	0.0103		Sex [1:Female; 0: Male]	-0.012	0.0101	-1.195	0.2332	-0.0319	0.0078
	Age [year]	-0.0008	0.0003	-2.9195	0.0042	-0.0013	-0.0002		Age [year]	-0.0005	0.0002	-3.0309	0.0027	-0.0008	-0.0002
	Sex * Age	0.0005	0.0004	1.2254	0.2227	-0.0003	0.0013		Sex * Age	0.0003	0.0002	1.2869	0.1994	-0.0002	0.0007
	pL-FMCv								pL-FMCv
	Model Summary								Model Summary
	R		R2			p			R		R2			p
	0.1948		0.038			0.2082			0.1383		0.0191			0.2221
	Model								Model
		coeff	SE	t	p	95% C.I., LL	95% C.I., UL			coeff	SE	t	p	95% C.I., LL	95% C.I., UL
	Constant	0.0376	0.0269	1.3971	0.165	-0.0157	0.0909		Constant	0.0476	0.0275	1.7308	0.0848	-0.0066	0.1019
	Sex [1:Female; 0: Male]	-0.0013	0.0375	-0.0359	0.9714	-0.0756	0.0729		Sex [1:Female; 0: Male]	-0.017	0.0413	-0.4113	0.6812	-0.0984	0.0644
	Age [year]	-0.0009	0.0006	-1.5985	0.1126	-0.0021	0.0002		Age [year]	-0.001	0.0006	-1.7482	0.0818	-0.0022	0.0001
	Sex * Age	0.0001	0.0008	0.0722	0.9425	-0.0016	0.0017		Sex * Age	0.0003	0.0009	0.3392	0.7348	-0.0014	0.002
	L-FMC%/WSS								L-FMC%/WSS
	Model Summary								Model Summary
	R		R2			p			R		R2			p
	0.0644		0.0042			0.9158			0.0661		0.0044			0.7912
	Model								Model
		coeff	SE	t	p	95% C.I., LL	95% C.I., UL			coeff	SE	t	p	95% C.I., LL	95% C.I., UL
	Constant	-6.4609	7.6392	-0.8458	0.3993	-21.5822	8.6604		Constant	-10.7405	6.6641	-1.6117	0.1084	-23.8689	2.3878
	Sex [1:Female; 0: Male]	-0.1656	10.6819	-0.0155	0.9877	-21.3098	20.9786		Sex [1:Female; 0: Male]	7.647	9.955	0.7682	0.4432	-11.9646	27.2586
	Age [year]	0.0877	0.1672	0.5243	0.601	-0.2433	0.4186		Age [year]	0.11	0.146	0.7532	0.4521	-0.1777	0.3977
	Sex * Age	-0.004	0.2467	-0.016	0.9872	-0.4923	0.4844		Sex * Age	-0.1123	0.2153	-0.5217	0.6024	-0.5365	0.3119
	TVR [%]								TVR [%]
	Model Summary								Model Summary
	R		R2			p			R		R2			p
	0.2267		0.0514			0.001			0.1846		0.0341			0.0002
	Model								Model
		coeff	SE	t	p	95% C.I., LL	95% C.I., UL			coeff	SE	t	p	95% C.I., LL	95% C.I., UL
	Constant	3.7007	0.5945	6.2251	0	2.5309	4.8705		Constant	3.581	0.5397	6.6356	0	2.5211	4.641
	Sex [1:Female; 0: Male]	1.4939	0.8849	1.6883	0.0924	-0.2473	3.2351		Sex [1:Female; 0: Male]	1.3006	0.8093	1.6071	0.1086	-0.2889	2.8901
	Age [year]	-0.0262	0.0133	-1.9678	0.05	-0.0525	0		Age [year]	-0.0267	0.012	-2.2195	0.0268	-0.0504	-0.0031
	Sex * Age	-0.0117	0.0198	-0.5898	0.5558	-0.0505	0.0272		Sex * Age	-0.0017	0.0174	-0.0973	0.9225	-0.0358	0.0324
	ΔVPeak_Basal [cm/s]								ΔVPeak_Basal [cm/s]
	Model Summary								Model Summary
	R		R2			p			R		R2			p
	0.1376		0.0189			0.1731			0.1009		0.0102			0.1598
	Model								Model
		coeff	SE	t	p	95% C.I., LL	95% C.I., UL			coeff	SE	t	p	95% C.I., LL	95% C.I., UL
	Constant	27.0651	1.9181	14.1101	0	23.2881	30.8422		Constant	25.7156	1.5666	16.4144	0	22.6377	28.7936
	Sex [1:Female; 0: Male]	4.3416	3.1465	1.3798	0.1688	-1.8542	10.5374		Sex [1:Female; 0: Male]	3.9895	2.5489	1.5652	0.1182	-1.0184	8.9973
	Age [year]	-0.0211	0.0416	-0.5065	0.6129	-0.103	0.0609		Age [year]	0.0056	0.0344	0.1642	0.8696	-0.0619	0.0731
	Sex * Age	-0.0895	0.0658	-1.3605	0.1748	-0.219	0.04		Sex * Age	-0.0922	0.0516	-1.7849	0.0749	-0.1936	0.0093
	ΔV%Peak_Basal [%]								ΔV%Peak_Basal [%]
	Model Summary								Model Summary
	R		R2			p			R		R2			p
	0.3241		0.105			0.0156			0.2343		0.0549			0.008
	Model								Model
		coeff	SE	t	p	95% C.I., LL	95% C.I., UL			coeff	SE	t	p	95% C.I., LL	95% C.I., UL
	Constant	40.6432	300.262	0.1354	0.8926	-555.618	636.904		Constant	246.067	208.747	1.1788	0.2398	-165.453	657.588
	Sex [1:Female; 0: Male]	1495.06	524.002	2.8532	0.0053	454.492	2535.62		Sex [1:Female; 0: Male]	1117.83	415.743	2.6888	0.0078	298.243	1937.42
	Age [year]	0.9577	6.2232	0.1539	0.878	-11.4004	13.3158		Age [year]	-2.6744	4.4993	-0.5944	0.5529	-11.5443	6.1955
	Sex * Age	-25.5429	10.7296	-2.3806	0.0193	-46.8498	-4.236		Sex * Age	-16.4966	8.1079	-2.0346	0.0431	-32.4803	-0.513
	Conditional effects of the focal predictor at values of the moderator(s):								Conditional effects of the focal predictor at values of the moderator(s):
	Age [year]	Effect	SE	t	p	95% C.I., LL	95% C.I., UL		Age [year]	Effect	SE	t	p	95% C.I., LL	95% C.I., UL
	27.8361	784.043	266.305	2.9441	0.0041	255.212	1312.87		28.1464	653.509	214.395	3.0481	0.0026	230.854	1076.16
	45.3333	337.115	184.987	1.8224	0.0716	-30.233	704.463		45.5969	365.636	140.034	2.6111	0.0097	89.5761	641.696
	62.8305	-109.813	260.792	-0.4211	0.6747	-627.695	408.07		63.0473	77.763	182.455	0.4262	0.6704	-281.925	437.451
	Moderator value(s) defining Johnson-Neyman significance region(s):								Moderator value(s) defining Johnson-Neyman significance region(s):
	Value	% below	% above						Value	% below	% above
	44.0908	34.0206	65.9794						51.0394	53.9906	46.0094
	Conditional effect of focal predictor at values of the moderator:								Conditional effect of focal predictor at values of the moderator:
	Age [year]	Effect	SE	t	p	95% C.I., LL	95% C.I., UL		Age [year]	Effect	SE	t	p	95% C.I., LL	95% C.I., UL
	7.5	1303.49	449.607	2.8992	0.0047	410.655	2196.32		6.4	1012.25	367.211	2.7566	0.0064	288.34	1736.16
	10.67	1222.52	418.839	2.9188	0.0044	390.783	2054.25		9.955	953.607	340.68	2.7991	0.0056	281.996	1625.22
	13.84	1141.54	388.612	2.9375	0.0042	369.837	1913.25		13.51	894.961	314.554	2.8452	0.0049	274.856	1515.07
	17.01	1060.57	359.063	2.9537	0.004	347.545	1773.6		17.065	836.316	288.94	2.8944	0.0042	266.704	1405.93
	20.18	979.603	330.374	2.9651	0.0038	323.545	1635.66		20.62	777.67	263.99	2.9458	0.0036	257.246	1298.09
	23.35	898.632	302.789	2.9678	0.0038	297.351	1499.91		24.175	719.024	239.909	2.9971	0.0031	246.073	1191.98
	26.52	817.661	276.64	2.9557	0.004	268.308	1367.01		27.73	660.379	216.987	3.0434	0.0026	232.614	1088.14
	29.69	736.69	252.372	2.9191	0.0044	235.528	1237.85		31.285	601.734	195.633	3.0758	0.0024	216.066	987.401
	32.86	655.719	230.581	2.8438	0.0055	197.831	1113.61		34.84	543.088	176.416	3.0784	0.0024	195.304	890.872
	36.03	574.748	212.03	2.7107	0.008	153.697	995.8		38.395	484.442	160.108	3.0257	0.0028	168.808	800.077
	39.2	493.777	197.636	2.4984	0.0142	101.31	886.245		41.95	425.797	147.676	2.8833	0.0043	134.671	716.923
	42.37	412.807	188.354	2.1917	0.0309	38.7724	786.841		45.505	367.151	140.155	2.6196	0.0094	90.8527	643.45
	44.0908	368.853	185.745	1.9858	0.05	0	737.706		49.06	308.506	138.348	2.2299	0.0268	35.7696	581.242
	45.54	331.836	184.954	1.7942	0.076	-35.4466	699.118		51.0394	275.853	139.929	1.9714	0.05	0	551.705
	48.71	250.865	187.756	1.3361	0.1848	-121.983	623.712		52.615	249.86	142.473	1.7537	0.0809	-31.0072	530.728
	51.88	169.894	196.496	0.8646	0.3895	-220.309	560.096		56.17	191.215	152.047	1.2576	0.2099	-108.528	490.957
	55.05	88.923	210.434	0.4226	0.6736	-328.959	506.805		59.725	132.569	166.132	0.798	0.4258	-194.94	460.078
	58.22	7.9521	228.623	0.0348	0.9723	-446.048	461.952		63.28	73.9238	183.692	0.4024	0.6878	-288.203	436.051
	61.39	-73.0188	250.135	-0.2919	0.771	-569.739	423.702		66.835	15.2783	203.832	0.075	0.9403	-386.552	417.108
	64.56	-153.99	274.191	-0.5616	0.5757	-698.481	390.501		70.39	-43.3672	225.862	-0.192	0.8479	-488.627	401.892
	67.73	-234.961	300.18	-0.7827	0.4358	-831.059	361.138		73.945	-102.013	249.282	-0.4092	0.6828	-593.442	389.416
	70.9	-315.932	327.641	-0.9643	0.3374	-966.563	334.7		77.5	-160.658	273.735	-0.5869	0.5579	-700.294	378.977
	ΔWSSPeak_Basal [dyn/cm2]								ΔWSSPeak_Basal [dyn/cm2]
	Model Summary								Model Summary
	R		R2			p			R		R2			p
	0.4058		0.1646			0			0.3337		0.1114			0
	Model								Model
		coeff	SE	t	p	95% C.I., LL	95% C.I., UL			coeff	SE	t	p	95% C.I., LL	95% C.I., UL
	Constant	24.3053	1.5902	15.2849	0	21.1738	27.4368		Constant	22.2528	1.2379	17.9767	0	19.8207	24.6849
	Sex [1:Female; 0: Male]	5.6327	2.5852	2.1788	0.0303	0.5417	10.7237		Sex [1:Female; 0: Male]	5.8408	2.0003	2.9199	0.0037	1.9106	9.7709
	Age [year]	-0.1518	0.0342	-4.4339	0	-0.2192	-0.0844		Age [year]	-0.1195	0.027	-4.4218	0	-0.1726	-0.0664
	Sex * Age	-0.0469	0.0538	-0.8714	0.3843	-0.1527	0.059		Sex * Age	-0.0497	0.0404	-1.2287	0.2198	-0.1291	0.0298
	ΔWSS%Peak_Basal [%]								ΔWSS%Peak_Basal [%]
	Model Summary								Model Summary
	R		R2			p			R		R2			p
	0.3159		0.0998			0.0221			0.2269		0.0515			0.0119
	Model								Model
		coeff	SE	t	p	95% C.I., LL	95% C.I., UL			coeff	SE	t	p	95% C.I., LL	95% C.I., UL
	Constant	-3.2907	301.039	-0.0109	0.9913	-601.27	594.688		Constant	226.298	203.962	1.1095	0.2685	-175.812	628.408
	Sex [1:Female; 0: Male]	1430.69	516.591	2.7695	0.0068	404.54	2456.83		Sex [1:Female; 0: Male]	1041.08	403.148	2.5824	0.0105	246.281	1835.89
	Age [year]	1.5123	6.2073	0.2436	0.8081	-10.8178	13.8424		Age [year]	-2.5	4.3881	-0.5697	0.5695	-11.1511	6.151
	Sex * Age	-24.4354	10.5612	-2.3137	0.0229	-45.414	-3.4569		Sex * Age	-15.3832	7.8622	-1.9566	0.0517	-30.8834	0.117
	Conditional effects of the focal predictor at values of the moderator(s):								Conditional effects of the focal predictor at values of the moderator(s):
	Age [year]	Effect	SE	t	p	95% C.I., LL	95% C.I., UL		Age [year]	Effect	SE	t	p	95% C.I., LL	95% C.I., UL
	28.0853	744.41	260.755	2.8548	0.0053	226.452	1262.37		28.2626	606.315	207.173	2.9266	0.0038	197.876	1014.75
	45.5309	318.12	181.815	1.7497	0.0835	-43.0329	679.274		45.6883	338.252	135.6	2.4945	0.0134	70.917	605.586
	62.9764	-108.169	256.93	-0.421	0.6747	-618.53	402.191		63.114	70.188	177.185	0.3961	0.6924	-279.13	419.506
	Moderator value(s) defining Johnson-Neyman significance region(s):								Moderator value(s) defining Johnson-Neyman significance region(s):
	Value	% below	% above						Value	% below	% above
	43.6591	31.5789	68.4211						50.3879	53.0806	46.9194
	Conditional effect of focal predictor at values of the moderator:								Conditional effect of focal predictor at values of the moderator:
	Age [year]	Effect	SE	t	p	95% C.I., LL	95% C.I., UL		Age [year]	Effect	SE	t	p	95% C.I., LL	95% C.I., UL
	7.5	1247.42	443.326	2.8138	0.006	366.807	2128.04		6.4	942.631	356.082	2.6472	0.0087	240.619	1644.64
	10.67	1169.96	413.02	2.8327	0.0057	349.546	1990.38		9.955	887.944	330.353	2.6879	0.0078	236.657	1539.23
	13.84	1092.5	383.242	2.8507	0.0054	331.236	1853.77		13.51	833.257	305.014	2.7319	0.0068	231.923	1434.59
	17.01	1015.04	354.126	2.8663	0.0052	311.612	1718.47		17.065	778.57	280.173	2.7789	0.006	226.21	1330.93
	20.18	937.58	325.849	2.8773	0.005	290.32	1584.84		20.62	723.882	255.974	2.8279	0.0051	219.231	1228.53
	23.35	860.12	298.649	2.88	0.005	266.889	1453.35		24.175	669.195	232.618	2.8768	0.0044	210.591	1127.8
	26.52	782.659	272.85	2.8685	0.0051	240.676	1324.64		27.73	614.508	210.384	2.9209	0.0039	199.737	1029.28
	29.69	705.199	248.886	2.8334	0.0057	210.816	1199.58		31.285	559.82	189.669	2.9516	0.0035	185.889	933.751
	32.86	627.739	227.339	2.7612	0.007	176.155	1079.32		34.84	505.133	171.025	2.9536	0.0035	167.958	842.308
	36.03	550.278	208.959	2.6334	0.0099	135.205	965.351		38.395	450.446	155.201	2.9023	0.0041	144.468	756.424
	39.2	472.818	194.644	2.4291	0.0171	86.1803	859.455		41.95	395.758	143.135	2.7649	0.0062	113.569	677.947
	42.37	395.357	185.339	2.1332	0.0356	27.2044	763.51		45.505	341.071	135.831	2.511	0.0128	73.2812	608.861
	43.6591	363.858	183.176	1.9864	0.05	0	727.717		49.06	286.384	134.071	2.1361	0.0338	22.0641	550.704
	45.54	317.897	181.813	1.7485	0.0838	-43.2536	679.048		50.3879	265.957	134.901	1.9715	0.05	0	531.914
	48.71	240.437	184.4	1.3039	0.1956	-125.853	606.726		52.615	231.696	138.066	1.6782	0.0948	-40.5004	503.893
	51.88	162.976	192.854	0.8451	0.4003	-220.105	546.057		56.17	177.009	147.35	1.2013	0.231	-113.49	467.509
	55.05	85.516	206.454	0.4142	0.6797	-324.581	495.613		59.725	122.322	161.01	0.7597	0.4483	-195.108	439.752
	58.22	8.0556	224.267	0.0359	0.9714	-437.424	453.536		63.28	67.6346	178.042	0.3799	0.7044	-283.373	418.642
	61.39	-69.4048	245.377	-0.2828	0.7779	-556.817	418.007		66.835	12.9473	197.575	0.0655	0.9478	-376.569	402.464
	64.56	-146.865	269.009	-0.5459	0.5864	-681.219	387.488		70.39	-41.74	218.941	-0.1906	0.849	-473.38	389.9
	67.73	-224.326	294.556	-0.7616	0.4483	-809.426	360.774		73.945	-96.4273	241.654	-0.399	0.6903	-572.847	379.992
	70.9	-301.786	321.562	-0.9385	0.3505	-940.531	336.959		77.5	-151.115	265.369	-0.5695	0.5697	-674.288	372.059
	ΔRIPeak_Basal								ΔRIPeak_Basal
	Model Summary								Model Summary
	R		R2			p			R		R2			p
	0.1194		0.0143			0.2908			0.1026		0.0105			0.1476
	Model								Model
		coeff	SE	t	p	95% C.I., LL	95% C.I., UL			coeff	SE	t	p	95% C.I., LL	95% C.I., UL
	Constant	-0.2385	0.0164	-14.5327	0	-0.2708	-0.2062		Constant	-0.2284	0.0139	-16.4683	0	-0.2556	-0.2011
	Sex [1:Female; 0: Male]	-0.042	0.0269	-1.5593	0.1201	-0.095	0.011		Sex [1:Female; 0: Male]	-0.0429	0.0226	-1.9018	0.0578	-0.0872	0.0014
	Age [year]	-0.0002	0.0004	-0.6612	0.5091	-0.0009	0.0005		Age [year]	-0.0004	0.0003	-1.2732	0.2035	-0.001	0.0002
	Sex * Age	0.001	0.0006	1.82	0.0699	-0.0001	0.0021		Sex * Age	0.001	0.0005	2.2598	0.0243	0.0001	0.0019
	Conditional effects of the focal predictor at values of the moderator(s):								Conditional effects of the focal predictor at values of the moderator(s):
	Age [year]	Effect	SE	t	p	95% C.I., LL	95% C.I., UL		Age [year]	Effect	SE	t	p	95% C.I., LL	95% C.I., UL
	21.2896	-0.0202	0.017	-1.1869	0.2363	-0.0536	0.0133		23.5391	-0.0186	0.0135	-1.3728	0.1704	-0.0452	0.008
	42.3275	0.0014	0.0118	0.1166	0.9072	-0.0219	0.0247		43.8654	0.0024	0.0094	0.2544	0.7993	-0.0161	0.0209
	63.3653	0.0229	0.0165	1.3908	0.1655	-0.0095	0.0554		64.1918	0.0234	0.0129	1.8129	0.0704	-0.002	0.0487
	Moderator value(s) defining Johnson-Neyman significance region(s):								Moderator value(s) defining Johnson-Neyman significance region(s):
									Value	% below	% above
									69.3511	90.9627	9.0373
	Conditional effect of focal predictor at values of the moderator:								Conditional effect of focal predictor at values of the moderator:
	Age [year]	Effect	SE	t	p	95% C.I., LL	95% C.I., UL		Age [year]	Effect	SE	t	p	95% C.I., LL	95% C.I., UL
	6.1	-0.0357	0.0239	-1.4959	0.1359	-0.0828	0.0113		4.4	-0.0384	0.0208	-1.8488	0.0651	-0.0791	0.0024
	10.005	-0.0317	0.022	-1.4421	0.1505	-0.0751	0.0116		8.39	-0.0342	0.0191	-1.7888	0.0742	-0.0719	0.0034
	13.91	-0.0277	0.0202	-1.3739	0.1707	-0.0675	0.012		12.38	-0.0301	0.0176	-1.7137	0.0872	-0.0647	0.0044
	17.815	-0.0237	0.0184	-1.2863	0.1995	-0.0601	0.0126		16.37	-0.026	0.0161	-1.6183	0.1062	-0.0576	0.0056
	21.72	-0.0197	0.0168	-1.1729	0.2419	-0.0529	0.0134		20.36	-0.0219	0.0146	-1.4958	0.1353	-0.0506	0.0069
	25.625	-0.0157	0.0153	-1.0256	0.306	-0.0459	0.0145		24.35	-0.0178	0.0133	-1.337	0.1818	-0.0439	0.0083
	29.53	-0.0117	0.014	-0.8353	0.4043	-0.0394	0.0159		28.34	-0.0136	0.0121	-1.1304	0.2588	-0.0373	0.0101
	33.435	-0.0077	0.013	-0.595	0.5524	-0.0333	0.0178		32.33	-0.0095	0.011	-0.8641	0.388	-0.0312	0.0121
	37.34	-0.0037	0.0122	-0.3044	0.761	-0.0278	0.0204		36.32	-0.0054	0.0102	-0.5298	0.5965	-0.0254	0.0146
	41.245	0.0003	0.0119	0.0229	0.9818	-0.0231	0.0236		40.31	-0.0013	0.0096	-0.1324	0.8947	-0.0202	0.0177
	45.15	0.0043	0.0119	0.3591	0.7198	-0.0192	0.0277		44.3	0.0028	0.0094	0.3023	0.7625	-0.0156	0.0213
	49.055	0.0083	0.0123	0.6715	0.5025	-0.016	0.0325		48.29	0.007	0.0095	0.7305	0.4654	-0.0118	0.0257
	52.96	0.0123	0.0131	0.9367	0.3498	-0.0135	0.0381		52.28	0.0111	0.01	1.1089	0.268	-0.0086	0.0307
	56.865	0.0163	0.0142	1.1472	0.2524	-0.0117	0.0442		56.27	0.0152	0.0108	1.4143	0.1579	-0.0059	0.0363
	60.77	0.0203	0.0155	1.3074	0.1922	-0.0103	0.0508		60.26	0.0193	0.0117	1.6456	0.1005	-0.0037	0.0424
	64.675	0.0243	0.017	1.427	0.1548	-0.0092	0.0578		64.25	0.0235	0.0129	1.815	0.0701	-0.0019	0.0488
	68.58	0.0283	0.0187	1.5158	0.1308	-0.0085	0.065		68.24	0.0276	0.0142	1.9372	0.0533	-0.0004	0.0555
	72.485	0.0323	0.0204	1.5821	0.1148	-0.0079	0.0724		69.3511	0.0287	0.0146	1.9647	0.05	0	0.0574
	76.39	0.0363	0.0222	1.632	0.1039	-0.0075	0.08		72.23	0.0317	0.0156	2.0254	0.0434	0.0009	0.0624
	80.295	0.0403	0.0241	1.6701	0.0961	-0.0072	0.0878		76.22	0.0358	0.0171	2.0895	0.0372	0.0021	0.0695
	84.2	0.0443	0.0261	1.6994	0.0904	-0.007	0.0956		80.21	0.0399	0.0187	2.1365	0.0331	0.0032	0.0767
									84.2	0.0441	0.0203	2.1715	0.0304	0.0042	0.0839
	ΔRI%Peak_Basal [%]								ΔRI%Peak_Basal [%]
	Model Summary								Model Summary
	R		R2			p			R		R2			p
	0.1051		0.011			0.4087			0.0952		0.0091			0.2032
	Model								Model
		coeff	SE	t	p	95% C.I., LL	95% C.I., UL			coeff	SE	t	p	95% C.I., LL	95% C.I., UL
	Constant	-24.7955	1.5336	-16.168	0	-27.8154	-21.7756		Constant	-23.6808	1.3043	-18.1554	0	-26.2434	-21.1182
	Sex [1:Female; 0: Male]	-3.3959	2.5157	-1.3499	0.1782	-8.3496	1.5579		Sex [1:Female; 0: Male]	-3.6156	2.1222	-1.7037	0.089	-7.7849	0.5538
	Age [year]	-0.0173	0.0333	-0.519	0.6042	-0.0828	0.0483		Age [year]	-0.0371	0.0286	-1.2959	0.1956	-0.0933	0.0191
	Sex * Age	0.0829	0.0526	1.5757	0.1163	-0.0207	0.1865		Sex * Age	0.0898	0.043	2.0885	0.0373	0.0053	0.1742
									Conditional effects of the focal predictor at values of the moderator(s):
									Age [year]	Effect	SE	t	p	95% C.I., LL	95% C.I., UL
									23.5391	-1.5022	1.2743	-1.1788	0.239	-4.0057	1.0014
									43.8654	0.3228	0.8859	0.3644	0.7157	-1.4176	2.0632
									64.1918	2.1477	1.2136	1.7698	0.0774	-0.2365	4.532
									Moderator value(s) defining Johnson-Neyman significance region(s):
									Value	% below	% above
									73.2445	95.4813	4.5187
									Conditional effect of focal predictor at values of the moderator:
									Age [year]	Effect	SE	t	p	95% C.I., LL	95% C.I., UL
									4.4	-3.2205	1.9518	-1.65	0.0996	-7.0552	0.6142
									8.39	-2.8623	1.8006	-1.5896	0.1125	-6.3999	0.6753
									12.38	-2.504	1.6534	-1.5145	0.1305	-5.7524	0.7443
									16.37	-2.1458	1.5113	-1.4199	0.1563	-5.115	0.8233
									20.36	-1.7876	1.3759	-1.2992	0.1945	-4.4908	0.9156
									24.35	-1.4294	1.2494	-1.144	0.2532	-3.8841	1.0253
									28.34	-1.0711	1.1348	-0.9439	0.3457	-3.3007	1.1585
									32.33	-0.7129	1.0361	-0.6881	0.4917	-2.7485	1.3227
									36.32	-0.3547	0.9581	-0.3702	0.7114	-2.237	1.5277
									40.31	0.0036	0.9063	0.0039	0.9969	-1.7769	1.7841
									44.3	0.3618	0.8851	0.4087	0.6829	-1.3772	2.1008
									48.29	0.72	0.8969	0.8028	0.4225	-1.0421	2.4822
									52.28	1.0783	0.9404	1.1466	0.2521	-0.7693	2.9258
									56.27	1.4365	1.0114	1.4202	0.1562	-0.5507	3.4236
									60.26	1.7947	1.1048	1.6245	0.1049	-0.3758	3.9652
									64.25	2.1529	1.2153	1.7716	0.0771	-0.2347	4.5406
									68.24	2.5112	1.3387	1.8758	0.0613	-0.1189	5.1413
									72.23	2.8694	1.4718	1.9496	0.0518	-0.0222	5.761
									73.2445	2.9605	1.5069	1.9647	0.05	0	5.921
									76.22	3.2276	1.6122	2.0021	0.0458	0.0603	6.395
									80.21	3.5859	1.7581	2.0397	0.0419	0.1319	7.0399
									84.2	3.9441	1.9082	2.0669	0.0393	0.1951	7.6931

## Sheet: Table_S9
	Table S9. Age-related mean and standard deviation equations: mathematical model summary (Reference Intervals subgroup: ´European criteria´ and ´HUNT-FIT criteria´)
	Reference Intervals subgroup: ´European criteria
	Vascular reactivity parameter	Dependent variable	Group	Mean value	Standard deviation
	1. Macrovascular and Macro/Microvascular Reactivity Indexes
	1.1. Basal vs. Hyperemic state indexes (not normalized by the stimulus)
	ΔDDPeak_Basal [mm]	(ΔDDPeak_Basal + 0.461)0.796	All	0.6999 + 0.1885 Log(Age) - 0.04032 Age0.5	0.1696 - 0.1423 Log(Age) + 0.02762 Age0.5
	DD Ratio Peak_Basal [%]	(DD Ratio Peak_Basal + 0.461)0.796	All	43.3344 - 0.7036 Log(Age) - 0.1654 Age0.5	2.5263 - 1.3475 Log(Age) + 0.1284 Age0.5
	FMD% [%]	(FMD% + 8.898485493)0.591	All	6.2476 - 0.3610 Log(Age) - 0.1159 Age0.5	1.3722 - 0.6583 Log(Age) + 0.06752 Age0.5
	TPD_FMD% [seconds]	TPD_FMD% 0.554	All	11.9361 + 0.7560 Log(Age) - 0.2194 Age0.5	1.8976 + 4.5211 Log(Age) - 0.9025 Age0.5
	1.2. Basal vs. Hyperemic state indexes (normalized by the stimulus)
	ΔDD Peak-Basal/ΔVPeak-Basal [mm/cm/s]	(ΔDD Peak-Basal/ΔVPeak-Basal + 0.014245033)0.317	All	0.2759 + 0.06678 Log(Age) - 0.01211 Age0.5	-0.01023 + 0.05612 Log(Age) - 0.007763 Age0.5
	FMD/ΔVPeak_Basal [1/cm/s]	(FMD/ΔVPeak_Basal + 0.014245033)0.317	All	0.2770 + 0.01223 Log(Age) - 0.003459 Age0.5	0.001477 + 0.01997 Log(Age) - 0.003595 Age0.5
	pFMDv	(pFMDv + 0.014816258)0.123	All	0.7626 - 0.05414 Log(Age) - 0.003226 Age0.5	0.07418 - 0.08098 Log(Age) + 0.01794 Age0.5
	FMD%WSS	(FMD%WSS + 0.015493193)0.052	All	0.9017 - 0.03256 Log(Age) - 0.001669 Age0.5	0.04688 - 0.05560 Log(Age) + 0.01187 Age0.5
	1.3. Basal vs. Pre-release state indexes (not normalized by the stimulus)
	ΔDPrerelease_Basal [mm]	(ΔDPrerelease_Basal + 0.561)0.725	All	0.7424 + 0.1076 Log(Age) - 0.02506 Age0.5	0.04315 + 0.09928 Log(Age) - 0.01109 Age0.5
	DD Ratio Prerelease_Basal [%]	Log(DD Ratio Prerelease_Basal)	All	2.0301 - 0.001248 Log(Age) - 0.002210 Age0.5	0.02646 - 0.004506 Log(Age) - 0.0001567 Age0.5
	L-FMC% [%]	(L-FMC% + 10.83272147)0.572	All	5.1968 - 0.05354 Log(Age) - 0.09557 Age0.5	1.0958 - 0.1580 Log(Age) - 0.006919 Age0.5
	1.4. Basal vs. Pre-release state indexes (normalized by the stimulus)
	ΔDDPrerelease_Basal /ΔEDVPrelease_Basal	(ΔDDPrerelease_Basal /ΔEDVPrelease_Basal + 0.224684211)0.414	All	0.6954 - 0.1018 Log(Age)	0.1507 - 0.06326 Log(Age)
	L-FMC/ΔVPrerelease_Basal [1/cm/s]	(L-FMC/ΔVPrerelease_Basal + 0.062283345)0.233	All	0.6277 - 0.06715 Log(Age)	0.09970 - 0.04329 Log(Age)
	pL-FMCv	(pL-FMCv + 0.18730137)0.445	All	0.5580 - 0.06161 Log(Age)	0.1667 - 0.06275 Log(Age)
	L-FMC%/WSS	(L-FMC%/WSS + 105.847153846)1.23	All	281.8488 + 12.8744 Log(Age)	189.9341 - 97.1108 Log(Age)
	1.5.Total Vascular Reactivity
	TVR [%]	(TVR + 15.451643777)1.02	All	23.5017 - 2.5313 Log(Age)	7.0699 - 2.2776 Log(Age)
		(TVR + 9.918355372)0.875	Female	12.5287 - 1.8275 Log(Age)	3.7480 - 0.9526 Log(Age)
		(TVR + 15.451643777)1.11	Male	29.4480 - 2.9657 Log(Age)	10.7849 - 4.0364 Log(Age)
	1.6. Hyperemic stimulus indexes
	ΔVPeak_Basal [cm/s]	(ΔVPeak_Basal)0.456	All	4.7934 - 0.2904 Log(Age)	0.7324 + 0.07206 Log(Age)
	ΔWSSPeak_Basal [dyn/cm2]	(ΔWSSPeak_Basal) 0.296	All	3.0179 - 0.4383 Log(Age)	0.3784 - 0.03044 Log(Age)
		(ΔWSSPeak_Basal) 0.307	Female	3.3360 - 0.5383 Log(Age)	0.4056 - 0.04400 Log(Age)
		(ΔWSSPeak_Basal) 0.297	Male	2.9573 - 0.4293 Log(Age)	0.3661 - 0.02635 Log(Age)
	2. Microvascular Reactivity Indexes
	ΔRIPeak_Basal	(ΔRIPeak_Basal + 0.551)1.05	All	0.2702 + 0.01092 Log(Age)	0.05269 + 0.02653 Log(Age)
		(ΔRIPeak_Basal + 0.429571429)0.745	Female	0.1757 + 0.06388 Log(Age)	0.04586 + 0.03707 Log(Age)
		(ΔRIPeak_Basal + 0.551)1.1	Male	0.2919 - 0.01397 Log(Age)	0.05160 + 0.02808 Log(Age)
	ΔRI%Peak_Basal [%]	(ΔRI%Peak_Basal + 51.515181648)0.894	All	17.5663 + 0.5129 Log(Age)	3.1514 + 1.6182 Log(Age)
	Reference Intervals subgroup: ´HUNT-FIT criteria´
	Vascular reactivity parameter	Dependent variable	Group	Mean value	Standard deviation
	1. Macrovascular and Macro/Microvascular Reactivity Indexes
	1.1. Basal vs. Hyperemic state indexes (not normalized by the stimulus)
	ΔDDPeak_Basal [mm]	(ΔDDPeak_Basal + 0.461)0.744	All	0.8233 - 0.05214 Log(Age)	0.1093 + 0.01161 Log(Age)
	DD Ratio Peak_Basal [%]	Log(DD Ratio Peak_Basal)	All	2.0533 - 0.01383 Log(Age) - 0.001107 Age0.5	0.01938 + 0.01388 Log(Age) - 0.003696 Age0.5
	FMD% [%]	(FMD% + 9.007928406)0.596	All	6.3666 - 0.7606 Log(Age) - 0.03650 Age0.5	0.8227 + 0.7875 Log(Age) - 0.1876 Age0.5
	TPD_FMD% [seconds]	(TPD_FMD%)0.496	All	9.7879 - 0.5978 Log(Age) + 0.01966 Age0.5	0.3429 + 4.6046 Log(Age) - 0.8231 Age0.5
	1.2. Basal vs. Hyperemic state indexes (normalized by the stimulus)
	ΔDD Peak-Basal/ΔVPeak-Basal [mm/cm/s]	(cinco_deltaD_sobre_deltaV_peak_basal + 0.027190476)0.621	All	0.1298 - 0.001968 Log(Age)	0.01547 + 0.0008354 Log(Age)
	FMD/ΔVPeak_Basal [1/cm/s]	(FMD/ΔVPeak_Basal + 0.007802721)0.359	All	0.1994 + 0.006179 Log(Age) - 0.002643 Age0.5	0.007989 + 0.02207 Log(Age) - 0.004460 Age0.5
	pFMDv	(pFMDv + 0.212787225)0.682	All	0.3688 + 0.04719 Log(Age) - 0.01066 Age0.5	0.03111 + 0.07775 Log(Age) - 0.01756 Age0.5
	FMD%WSS	(FMD%WSS + 0.181697113)0.706	All	0.3688 - 0.02506 Log(Age) + 0.00007028 Age0.5	0.09062 - 0.02306 Log(Age) - 0.001659 Age0.5
	1.3. Basal vs. Pre-release state indexes (not normalized by the stimulus)
	ΔDPrerelease_Basal [mm]	(ΔDPrerelease_Basal + 0.691)0.78	All	0.8353 + 0.08261 Log(Age) - 0.02042 Age0.5	0.08834 + 0.09562 Log(Age) - 0.01544 Age0.5
	DD Ratio Prerelease_Basal [%]	(DD Ratio Prerelease_Basal)-2.77	All	0.000002521 - 0.00000008151 Log(Age) + 0.00000004681 Age0.5	0.0000003764 + 0.0000001601 Log(Age) - 0.00000004681 Age0.5
	L-FMC% [%]	(L-FMC% + 16.912764706)0.611	All	6.6355 + 0.2731 Log(Age) - 0.1400 Age0.5	1.0747 + 0.4320 Log(Age) - 0.1341 Age0.5
	1.4. Basal vs. Pre-release state indexes (normalized by the stimulus)
	ΔDDPrerelease_Basal/ΔEDVPrelease_Basal	(ΔDDPrerelease_Basal/ΔEDVPrelease_Basal + 0.334333333)0.573	All	0.6923 - 0.2206 Log(Age) + 0.02872 Age0.5	0.2822 - 0.3374 Log(Age) + 0.04493 Age0.5
	L-FMC/ΔVPrerelease_Basal [1/cm/s]	(trece_LMFC_dividido_deltaV_prerelease_basal + 0.093081031)0.378	All	0.5025 - 0.1332 Log(Age) + 0.01759 Age0.5	0.1605 - 0.1801 Log(Age) + 0.02247 Age0.5
	pL-FMCv	(pL-FMCv + 0.409888889)0.524	All	0.6085 + 0.07817 Log(Age) - 0.01732 Age0.5	0.03857 + 0.1024 Log(Age) - 0.02284 Age0.5
	L-FMC%/WSS	(L-FMC%/WSS + 105.847153846)1.54	All	1270.1259 + 14.2340 Log(Age)	601.8195 - 284.8506 Log(Age)
	1.5.Total Vascular Reactivity
	TVR [%]	(TVR + 21.622621622)1.13	All	45.9380 - 9.2157 Log(Age) + 0.9174 Age0.5	11.7399 - 2.6467 Log(Age) - 0.1878 Age0.5
		(TVR + 21.622621622)1.21	Female	67.3315 - 20.6737 Log(Age) + 2.3549 Age0.5	10.1095 + 7.2141 Log(Age) - 1.7803 Age0.5
		(TVR + 15.451643777)1.02	Male	20.3864 + 1.2701 Log(Age) - 0.5401 Age0.5	8.4716 - 2.8224 Log(Age) - 0.07707 Age0.5
	1.6. Hyperemic stimulus indexes
	ΔVPeak_Basal [cm/s]	(ΔVPeak_Basal + 10.001)0.685	All	10.7546 + 2.5186 Log(Age) - 0.5059 Age0.5	-0.08135 + 4.7523 Log(Age) - 0.7680 Age0.5
	ΔWSSPeak_Basal [dyn/cm2]	(ΔWSSPeak_Basal + 9.723222222)0.638	All	12.0694 - 3.4948 Log(Age) + 0.2695 Age0.5	0.8327 + 2.7426 Log(Age) - 0.5467 Age0.5
		(ΔWSSPeak_Basal + 9.723222222)0.679	Female	12.8451 + 0.06445 Log(Age) - 0.4604 Age0.5	0.4772 + 3.8467 Log(Age) - 0.6901 Age0.5
		(ΔWSSPeak_Basal + 9.137476427)0.641	Male	12.3346 - 4.7169 Log(Age) + 0.4878 Age0.5	1.0289 + 2.6001 Log(Age) - 0.5602 Age0.5
	2. Microvascular Reactivity parameters
	ΔRIPeak_Basal	(ΔRIPeak_Basal + 0.591)1.1	All	0.3025 + 0.003326 Log(Age) + 0.001050 Age0.5	0.09015 - 0.0009852 Log(Age) + 0.001731 Age0.5
		(ΔRIPeak_Basal + 0.531)0.822	Female	0.3705 - 0.1127 Log(Age) + 0.02538 Age0.5	0.1145 - 0.03787 Log(Age) + 0.007166 Age0.5
		(ΔRIPeak_Basal + 0.591)1.22	Male	0.2080 + 0.1638 Log(Age) - 0.02957 Age0.5	0.03956 + 0.07611 Log(Age) - 0.009580 Age0.5
	ΔRI%Peak_Basal [%]	(ΔRI%Peak_Basal + 54.129440367)0.852	All	17.5979 - 0.7907 Log(Age) + 0.1806 Age0.5	3.1099 + 2.2128 Log(Age) - 0.2496 Age0.5
		(ΔRI%Peak_Basal + 48.182818182)0.691	Female	9.1318 - 2.6833 Log(Age) + 0.5765 Age0.5	2.3990 - 0.2850 Log(Age) + 0.08289 Age0.5
		(ΔRI%Peak_Basal + 54.129440367)0.945	Male	19.4491 + 10.9968 Log(Age) - 2.0197 Age0.5	1.0472 + 8.9773 Log(Age) - 1.1774 Age0.5

## Sheet: Table_S10_S35_RIs_European_Crit
	Table S10. ΔDD Peak_Basal [mm] reference intervals: All (European criteria)													Table S11. DD Ratio Peak_Basal [%] reference intervals: All (European criteria)													Table S12. FMD% [%] reference intervals: All (European criteria)													Table S13. TPD FMD% [seconds] reference intervals: All (European criteria)
	Age [years]	1 th	2.5 th	5 th	10 th	25 th	50 th	75 th	90 th	95 th	97.5 th	99 th		Age [years]	1 th	2.5 th	5 th	10 th	25 th	50 th	75 th	90 th	95 th	97.5 th	99 th		Age [years]	1 th	2.5 th	5 th	10 th	25 th	50 th	75 th	90 th	95 th	97.5 th	99 th		Age [years]	1 th	2.5 th	5 th	10 th	25 th	50 th	75 th	90 th	95 th
	6	-0.0907514	-0.0425909	-0.00023962	0.0495915	0.135018	0.233108	0.334117	0.427186	0.483914	0.533688	0.592205		6	96.7455	98.8485	100.664	102.767	106.295	110.251	114.235	117.84	120.01	121.898	124.101		6	-1.36886	0.139245	1.52501	3.22163	6.28295	10.014	14.0738	17.9927	20.4596	22.6705	25.3231		7	13.6017	21.4596	29.4643	40.0705	60.9421	88.6396	120.866	153.562	174.801
	7	-0.0760772	-0.0291435	0.012077	0.060526	0.143477	0.238597	0.336436	0.426506	0.481375	0.5295	0.586061		7	96.9746	99.0022	100.753	102.779	106.179	109.99	113.827	117.298	119.387	121.205	123.326		7	-1.27289	0.195453	1.54166	3.1868	6.14877	9.75058	13.6624	17.4332	19.8047	21.9289	24.4761		8	12.3417	20.1529	28.2008	38.9452	60.245	88.69	121.932	155.759	177.771
	8	-0.0646513	-0.0186984	0.0216229	0.0689771	0.149976	0.242761	0.338117	0.42584	0.479256	0.526095	0.58113		8	97.1544	99.1183	100.814	102.776	106.068	109.757	113.471	116.829	118.85	120.609	122.661		8	-1.20284	0.231108	1.5434	3.14466	6.02248	9.51541	13.3031	16.95	19.2418	21.2937	23.7532		9	11.3804	19.1396	27.2108	38.0541	59.6786	88.7038	122.742	157.461	180.084
	9	-0.0556582	-0.0104965	0.0291022	0.0755793	0.15502	0.245946	0.339328	0.42519	0.477455	0.523274	0.5771		9	97.2976	99.2069	100.855	102.762	105.962	109.546	113.154	116.416	118.379	120.087	122.079		9	-1.15197	0.251756	1.53446	3.09765	5.90285	9.30228	12.9838	16.5249	18.7488	20.7391	23.1239		10	10.6357	18.343	26.4251	37.3395	59.2121	88.6904	123.356	158.781	181.888
	10	-0.0485444	-0.00402414	0.0349905	0.0807604	0.158947	0.248382	0.340182	0.424556	0.4759	0.520904	0.573765		10	97.4126	99.2743	100.881	102.74	105.859	109.352	112.868	116.047	117.959	119.623	121.563		10	-1.11577	0.261095	1.51766	3.04735	5.78895	9.10686	12.6961	16.1454	18.3106	20.2475	22.5677		11	10.053	17.7114	25.7967	36.7621	58.8243	88.6562	123.816	159.799	183.29
	11	-0.0429179	0.00108147	0.0396231	0.0848211	0.161996	0.25023	0.340759	0.423936	0.474541	0.518892	0.570978		11	97.5054	99.3251	100.896	102.712	105.76	109.173	112.608	115.713	117.58	119.205	121.1		11	-1.09105	0.261699	1.49491	2.9948	5.68006	8.92602	12.434	15.8028	17.9163	19.8066	22.0702		12	9.59494	17.2088	25.2922	36.2935	58.4995	88.6058	124.153	160.573	184.367
	12	-0.0384919	0.00508534	0.0432443	0.0879807	0.16434	0.251607	0.341115	0.423331	0.473343	0.517169	0.568634		12	97.5805	99.3628	100.901	102.68	105.665	109.006	112.369	115.408	117.236	118.826	120.681		12	-1.07549	0.255424	1.4676	2.94073	5.57558	8.75741	12.1932	15.4905	17.5583	19.4072	21.6207		13	9.23482	16.809	24.8874	35.9131	58.2265	88.5425	124.388	161.149	185.177
	13	-0.0350507	0.00818643	0.0460376	0.0904031	0.166108	0.252601	0.341291	0.42274	0.472278	0.515685	0.566653		13	97.6409	99.3897	100.899	102.644	105.572	108.85	112.147	115.128	116.92	118.48	120.298		13	-1.06736	0.243646	1.43672	2.88564	5.47504	8.59922	11.9702	15.2035	17.2305	19.0424	21.2112		14	8.95324	16.4928	24.5641	35.6054	57.9963	88.4688	124.54	161.559	185.767
	14	-0.0324282	0.0105376	0.0481437	0.092214	0.167399	0.253278	0.341321	0.422161	0.471324	0.5144	0.564976		14	97.6892	99.4077	100.89	102.606	105.482	108.702	111.941	114.868	116.629	118.16	119.946		14	-1.06535	0.227409	1.40304	2.8299	5.37804	8.45004	11.7626	14.9382	16.9283	18.7069	20.8355		15	8.73572	16.2456	24.3086	35.3582	57.8022	88.3868	124.622	161.831	186.17
	15	-0.0304944	0.0122584	0.0496724	0.0935119	0.168291	0.253691	0.341228	0.421595	0.470466	0.513283	0.563554		15	97.7273	99.4182	100.877	102.565	105.394	108.562	111.748	114.627	116.358	117.865	119.621		15	-1.06842	0.207518	1.36713	2.7738	5.28425	8.30872	11.5681	14.6914	16.6481	18.3966	20.4887		16	8.57126	16.056	24.11	35.1622	57.6388	88.298	124.645	161.985	186.415
	16	-0.0291455	0.0134443	0.0507115	0.0943746	0.168844	0.253879	0.341033	0.42104	0.46969	0.512311	0.562351		16	97.7568	99.4225	100.86	102.522	105.309	108.428	111.566	114.401	116.106	117.589	119.318		16	-1.07577	0.184609	1.32943	2.71751	5.19338	8.17435	11.3852	14.4607	16.387	18.1081	20.167		17	8.45135	15.9152	23.9598	35.0098	57.5017	88.2035	124.618	162.038	186.526
	17	-0.0282975	0.0141721	0.0513314	0.0948653	0.169108	0.253877	0.34075	0.420496	0.468984	0.511464	0.561335		17	97.7789	99.4215	100.839	102.478	105.226	108.301	111.395	114.189	115.87	117.332	119.036		17	-1.08672	0.159187	1.29032	2.66121	5.10518	8.04616	11.2125	14.2442	16.1427	17.8386	19.8672		18	8.36932	15.8162	23.8511	34.895	57.3875	88.1043	124.548	162.005	186.521
	18	-0.027882	0.0145049	0.05159	0.0950353	0.169123	0.25371	0.340394	0.419962	0.468342	0.510725	0.560482		18	97.7945	99.4159	100.815	102.432	105.144	108.18	111.232	113.99	115.648	117.09	118.771		18	-1.10076	0.131663	1.25006	2.60501	5.01946	7.92349	11.0488	14.0402	15.9131	17.5859	19.5866		19	8.31987	15.7533	23.7784	34.8129	57.2932	88.0012	124.441	161.898	186.415
	19	-0.027842	0.0144946	0.0515349	0.094927	0.168923	0.253402	0.339974	0.419438	0.467754	0.510081	0.559772		19	97.8046	99.4063	100.788	102.386	105.065	108.063	111.077	113.801	115.438	116.862	118.523		19	-1.11743	0.102369	1.20888	2.54899	4.93602	7.80582	10.8931	13.8474	15.6966	17.3481	19.3231		20	8.29872	15.7219	23.7372	34.7592	57.2163	87.8949	124.301	161.725	186.221
	20	-0.0281301	0.0141847	0.051206	0.0945759	0.168534	0.252971	0.339499	0.418924	0.467215	0.509521	0.559187		20	97.8097	99.3932	100.759	102.339	104.987	107.95	110.93	113.622	115.24	116.647	118.288		20	-1.13638	0.0715802	1.16697	2.49321	4.8547	7.69268	10.7447	13.6645	15.4918	17.1236	19.0749		21	8.30241	15.718	23.7235	34.7307	57.155	87.7859	124.133	161.496	185.95
	21	-0.0287063	0.0136117	0.0506368	0.0940118	0.16798	0.252432	0.338977	0.418417	0.46672	0.509035	0.558713		21	97.8106	99.3772	100.729	102.291	104.911	107.842	110.789	113.451	115.052	116.444	118.066		21	-1.1573	0.0395267	1.12448	2.43774	4.77536	7.58367	10.6029	13.4906	15.2976	16.9111	18.8403		22	8.3281	15.7386	23.7343	34.7244	57.1073	87.6746	123.941	161.216	185.612
	22	-0.0295366	0.0128068	0.0498555	0.0932598	0.167281	0.251797	0.338412	0.41792	0.466263	0.508616	0.558338		22	97.8076	99.3584	100.696	102.243	104.836	107.737	110.654	113.289	114.873	116.25	117.856		22	-1.17993	0.00639971	1.08154	2.38261	4.69786	7.47844	10.4671	13.3249	15.113	16.7094	18.6181		23	8.37342	15.781	23.7669	34.7379	57.072	87.5614	123.727	160.892	185.214
	23	-0.0305919	0.0117965	0.0488867	0.0923417	0.166454	0.25108	0.337811	0.41743	0.465843	0.508256	0.558051		23	97.8013	99.3374	100.662	102.194	104.763	107.636	110.525	113.134	114.702	116.066	117.656		23	-1.20405	-0.0276387	1.03825	2.32785	4.6221	7.37669	10.3367	13.1666	14.937	16.5176	18.4071		24	8.4364	15.8429	23.8189	34.7691	57.0476	87.4467	123.493	160.53	184.764
	24	-0.0318472	0.0106037	0.0477511	0.0912758	0.165513	0.250287	0.337178	0.416948	0.465454	0.50795	0.557844		24	97.7919	99.3142	100.627	102.146	104.691	107.538	110.4	112.985	114.539	115.891	117.466		24	-1.22948	-0.0624513	0.994699	2.27349	4.54798	7.27816	10.2113	13.0151	14.769	16.3346	18.2063		25	8.51538	15.9224	23.8884	34.8162	57.0331	87.3306	123.243	160.132	184.267
	25	-0.0332808	0.00924812	0.0464669	0.0900783	0.16447	0.249429	0.336517	0.416473	0.465094	0.507693	0.557708		25	97.7798	99.2892	100.591	102.096	104.62	107.442	110.28	112.843	114.383	115.723	117.285		25	-1.25604	-0.0979205	0.950959	2.21953	4.47539	7.18261	10.0905	12.8698	14.6082	16.1599	18.0148		26	8.60895	16.0179	23.9738	34.8777	57.0276	87.2135	122.978	159.704	183.728
	26	-0.0348738	0.00774699	0.0450497	0.0887631	0.163336	0.248512	0.335831	0.416004	0.464761	0.507479	0.557636		26	97.7653	99.2626	100.554	102.047	104.55	107.35	110.164	112.706	114.234	115.563	117.111		26	-1.28361	-0.133946	0.907094	2.166	4.40425	7.08983	9.97402	12.7303	14.4541	15.9927	17.8319		27	8.71591	16.1279	24.0735	34.9522	57.0302	87.0954	122.699	159.248	183.152
	27	-0.0366097	0.00611536	0.0435133	0.0873424	0.162121	0.247543	0.335123	0.415543	0.464452	0.507306	0.557623		27	97.7485	99.2345	100.516	101.998	104.482	107.26	110.052	112.574	114.09	115.409	116.945		27	-1.31205	-0.17044	0.863154	2.11289	4.33449	6.99963	9.86145	12.596	14.3061	15.8325	17.6569		28	8.83523	16.2511	24.1864	35.0385	57.0401	86.9767	122.408	158.768	182.543
	28	-0.0384741	0.00436647	0.0418698	0.0858268	0.160833	0.246526	0.334395	0.415087	0.464165	0.507169	0.557663		28	97.7298	99.2051	100.477	101.948	104.414	107.172	109.944	112.448	113.952	115.261	116.786		28	-1.34127	-0.207329	0.819185	2.06022	4.26604	6.91185	9.75255	12.4667	14.1639	15.6786	17.4891		29	8.966	16.3866	24.3112	35.1355	57.0568	86.8574	122.107	158.266	181.904
	29	-0.040454	0.00251199	0.0401299	0.0842258	0.159479	0.245468	0.333649	0.414638	0.463899	0.507065	0.557752		29	97.7093	99.1745	100.438	101.899	104.348	107.086	109.839	112.325	113.82	115.119	116.633		29	-1.37117	-0.244546	0.775225	2.00798	4.19883	6.82633	9.64706	12.3418	14.0269	15.5307	17.3281		30	9.10746	16.5333	24.447	35.2425	57.0797	86.7376	121.796	157.744	181.239
	30	-0.0425382	0.000562258	0.0383028	0.0825478	0.158066	0.244371	0.332889	0.414195	0.463652	0.506992	0.557885		30	97.6871	99.1428	100.398	101.85	104.282	107.003	109.738	112.207	113.691	114.982	116.486		30	-1.40167	-0.282035	0.731306	1.95618	4.13281	6.74295	9.54477	12.2213	13.8948	15.3883	17.1733		31	9.25893	16.6905	24.5929	35.3585	57.1082	86.6175	121.477	157.205	180.55
	31	-0.0447165	-0.00147354	0.0363972	0.0808001	0.1566	0.243239	0.332114	0.413757	0.463423	0.506947	0.55806		31	97.6635	99.1101	100.358	101.8	104.218	106.921	109.639	112.093	113.568	114.85	116.345		31	-1.43269	-0.319745	0.687456	1.90482	4.06791	6.66157	9.44546	12.1047	13.7673	15.2511	17.0244		32	9.4198	16.8574	24.7482	35.4828	57.1419	86.4972	121.15	156.649	179.839
	32	-0.0469799	-0.00358722	0.0344203	0.0789894	0.155084	0.242077	0.331327	0.413324	0.463209	0.506928	0.558271		32	97.6384	99.0766	100.317	101.751	104.154	106.842	109.543	111.982	113.448	114.723	116.209		32	-1.46417	-0.357634	0.643698	1.8539	4.00409	6.58208	9.34896	11.9918	13.6441	15.1187	16.8809		33	9.58954	17.0333	24.9121	35.6148	57.1804	86.3766	120.816	156.08	179.109
	33	-0.0493204	-0.00577143	0.0323789	0.0771216	0.153525	0.240887	0.330529	0.412897	0.463011	0.506933	0.558518		33	97.6121	99.0423	100.276	101.702	104.091	106.764	109.45	111.875	113.333	114.6	116.077		33	-1.49606	-0.395663	0.600054	1.80341	3.9413	6.50437	9.2551	11.8824	13.5249	14.9907	16.7425		34	9.76769	17.2177	25.0841	35.7539	57.2233	86.2561	120.476	155.498	178.362
	34	-0.0517307	-0.00801961	0.030279	0.0752019	0.151927	0.239672	0.329722	0.412474	0.462828	0.506961	0.558796		34	97.5847	99.0073	100.234	101.652	104.029	106.687	109.359	111.771	113.221	114.481	115.951		34	-1.5283	-0.433798	0.55654	1.75335	3.8795	6.42837	9.16372	11.7762	13.4095	14.867	16.6088		35	9.95383	17.41	25.2636	35.8995	57.2703	86.1354	120.131	154.904	177.599
	35	-0.0542043	-0.0103258	0.028126	0.0732352	0.150292	0.238433	0.328905	0.412057	0.462657	0.507009	0.559103		35	97.5562	98.9716	100.192	101.603	103.968	106.613	109.27	111.67	113.112	114.366	115.828		35	-1.56084	-0.472008	0.513171	1.70371	3.81865	6.35397	9.07469	11.6732	13.2976	14.7473	16.4796		36	10.1476	17.6097	25.4501	36.0513	57.3211	86.0149	119.78	154.3	176.822
	36	-0.0567354	-0.0126847	0.0259247	0.0712256	0.148624	0.237174	0.328081	0.411644	0.462499	0.507076	0.559438		36	97.5268	98.9354	100.15	101.554	103.908	106.539	109.184	111.572	113.007	114.255	115.709		36	-1.59366	-0.510268	0.46996	1.65449	3.7587	6.2811	8.98788	11.573	13.1891	14.6312	16.3546		37	10.3486	17.8165	25.6432	36.2088	57.3754	85.8943	119.426	153.687	176.033
	37	-0.0593186	-0.0150915	0.0236796	0.0691772	0.146926	0.235896	0.32725	0.411235	0.462352	0.507161	0.559799		37	97.4965	98.8986	100.108	101.506	103.848	106.467	109.1	111.477	112.905	114.147	115.595		37	-1.6267	-0.548554	0.426919	1.60569	3.69963	6.20968	8.90318	11.4756	13.0837	14.5187	16.2336		38	10.5566	18.0299	25.8424	36.3716	57.433	85.774	119.067	153.065	175.233
	38	-0.061949	-0.0175417	0.0213946	0.0670934	0.145202	0.234602	0.326413	0.410831	0.462216	0.507263	0.560183		38	97.4653	98.8613	100.065	101.457	103.789	106.397	109.018	111.384	112.806	114.042	115.483		38	-1.65995	-0.586845	0.384056	1.55729	3.64141	6.13965	8.82047	11.3807	12.9813	14.4096	16.1164		39	10.7713	18.2497	26.0474	36.5394	57.4937	85.6538	118.705	152.436	174.422
	39	-0.0646223	-0.0200315	0.0190733	0.0649775	0.143452	0.233291	0.325571	0.410431	0.46209	0.507381	0.560588		39	97.4334	98.8236	100.022	101.408	103.731	106.327	108.937	111.293	112.709	113.941	115.375		39	-1.69336	-0.625122	0.341379	1.5093	3.58399	6.07094	8.73965	11.2884	12.8817	14.3035	16.0026		40	10.9924	18.4754	26.2578	36.7117	57.5571	85.5337	118.34	151.801	173.603
	40	-0.0673346	-0.0225571	0.0167191	0.0628322	0.141681	0.231967	0.324724	0.410035	0.461974	0.507512	0.561014		40	97.4008	98.7855	99.9796	101.36	103.673	106.259	108.859	111.205	112.616	113.842	115.271		40	-1.72691	-0.663369	0.298896	1.46171	3.52735	6.00349	8.66063	11.1983	12.7848	14.2005	15.8922		41	11.2197	18.7069	26.4734	36.8885	57.6233	85.414	117.972	151.159	172.775
	41	-0.0700821	-0.0251153	0.0143349	0.0606604	0.139888	0.23063	0.323872	0.409643	0.461867	0.507658	0.56146		41	97.3676	98.7471	99.9366	101.312	103.616	106.192	108.782	111.119	112.524	113.746	115.169		41	-1.76058	-0.701571	0.256611	1.41452	3.47147	5.93725	8.58334	11.1105	12.6904	14.1002	15.785		42	11.453	18.9437	26.6938	37.0693	57.6919	85.2944	117.602	150.513	171.941
	42	-0.0728615	-0.0277031	0.0119235	0.0584643	0.138078	0.229282	0.323017	0.409255	0.461768	0.507816	0.561922		42	97.3337	98.7083	99.8936	101.264	103.56	106.127	108.707	111.035	112.435	113.652	115.07		42	-1.79434	-0.739716	0.21453	1.3677	3.41631	5.87217	8.50767	11.0248	12.5984	14.0027	15.6808		43	11.6921	19.1858	26.9189	37.2539	57.7628	85.1752	117.229	149.861	171.1
	43	-0.0756698	-0.0303177	0.00948734	0.0562462	0.13625	0.227923	0.322159	0.408871	0.461678	0.507986	0.562402		43	97.2994	98.6692	99.8504	101.216	103.504	106.062	108.633	110.954	112.348	113.561	114.974		43	-1.82818	-0.77779	0.172657	1.32127	3.36186	5.8082	8.43358	10.9411	12.5087	13.9077	15.5795		44	11.9368	19.4328	27.1483	37.4422	57.8359	85.0562	116.855	149.206	170.254
	44	-0.0785042	-0.0329565	0.00702883	0.0540082	0.134407	0.226555	0.321298	0.40849	0.461595	0.508167	0.562897		44	97.2645	98.6298	99.8072	101.168	103.448	105.998	108.561	110.874	112.264	113.472	114.881		44	-1.86208	-0.815785	0.130994	1.27522	3.30809	5.7453	8.36097	10.8593	12.4212	13.8151	15.4809		45	12.187	19.6846	27.3818	37.6338	57.911	84.9375	116.479	148.547	169.403
	45	-0.0813621	-0.0356173	0.00455002	0.0517521	0.13255	0.225178	0.320435	0.408113	0.461519	0.508359	0.563406		45	97.2291	98.5902	99.7639	101.121	103.394	105.936	108.49	110.795	112.181	113.386	114.79		45	-1.89602	-0.853689	0.0895455	1.22953	3.25498	5.68342	8.2898	10.7793	12.3358	13.7248	15.3848		46	12.4424	19.9409	27.6193	37.8287	57.9881	84.8192	116.101	147.885	168.547
	46	-0.0842411	-0.0382978	0.00205287	0.0494795	0.130681	0.223794	0.319569	0.407739	0.46145	0.508561	0.563929		46	97.1933	98.5504	99.7205	101.073	103.34	105.874	108.42	110.719	112.101	113.302	114.701		46	-1.92999	-0.891496	0.0483121	1.18421	3.20251	5.62252	8.21999	10.7011	12.2524	13.6368	15.2913		47	12.7031	20.2017	27.8606	38.0266	58.0669	84.7012	115.723	147.22	167.688
	47	-0.0871391	-0.0409962	-0.000460849	0.0471922	0.1288	0.222403	0.318702	0.407368	0.461388	0.508772	0.564465		47	97.1571	98.5103	99.6772	101.026	103.286	105.813	108.352	110.644	112.022	113.219	114.615		47	-1.96396	-0.929198	0.00729591	1.13925	3.15066	5.56257	8.1515	10.6246	12.1709	13.5508	15.2001		48	12.9687	20.4666	28.1054	38.2274	58.1474	84.5836	115.343	146.553	166.826
	48	-0.0900541	-0.0437106	-0.00298948	0.0448915	0.126909	0.221005	0.317833	0.407001	0.461332	0.508992	0.565013		48	97.1205	98.4701	99.6338	100.979	103.233	105.753	108.285	110.571	111.945	113.139	114.531		48	-1.99794	-0.966788	-0.0335019	1.09464	3.0994	5.50353	8.08427	10.5496	12.0912	13.4669	15.1111		49	13.2392	20.7356	28.3537	38.4309	58.2296	84.4663	114.963	145.883	165.961
	49	-0.0929842	-0.0464393	-0.00553149	0.0425787	0.125009	0.219603	0.316963	0.406637	0.461282	0.50922	0.565572		49	97.0836	98.4297	99.5905	100.932	103.18	105.694	108.219	110.499	111.869	113.061	114.449		49	-2.03191	-1.00426	-0.0740805	1.05037	3.04873	5.44537	8.01824	10.4762	12.0132	13.3849	15.0243		50	13.5145	21.0086	28.6053	38.637	58.3132	84.3495	114.581	145.213	165.094
	50	-0.0959276	-0.0491808	-0.0080855	0.0402551	0.1231	0.218195	0.316093	0.406276	0.461237	0.509456	0.566142		50	97.0464	98.3892	99.5471	100.886	103.128	105.635	108.155	110.429	111.796	112.984	114.369		50	-2.06585	-1.04161	-0.114439	1.00644	2.99863	5.38806	7.95339	10.4043	11.9369	13.3047	14.9396		51	13.7944	21.2854	28.86	38.8455	58.3983	84.233	114.199	144.54	164.225
	51	-0.0988829	-0.0519337	-0.0106502	0.0379219	0.121184	0.216783	0.315221	0.405917	0.461197	0.5097	0.566721		51	97.0088	98.3486	99.5038	100.839	103.076	105.578	108.091	110.36	111.724	112.909	114.291		51	-2.09977	-1.07883	-0.154578	0.962855	2.94907	5.33156	7.88965	10.3338	11.8622	13.2264	14.8568		52	14.0789	21.5658	29.1177	39.0564	58.4847	84.1168	113.817	143.867	163.354
	52	-0.101849	-0.0546965	-0.0132244	0.0355801	0.119262	0.215367	0.314349	0.405562	0.461163	0.50995	0.56731		52	96.971	98.3078	99.4605	100.793	103.025	105.521	108.029	110.293	111.653	112.836	114.214		52	-2.13364	-1.11592	-0.194498	0.919596	2.90005	5.27586	7.82698	10.2646	11.7891	13.1497	14.776		53	14.3679	21.8498	29.3783	39.2695	58.5724	84.0011	113.435	143.193	162.483
	53	-0.104823	-0.0574682	-0.0158069	0.0332306	0.117333	0.213948	0.313477	0.40521	0.461133	0.510207	0.567908		53	96.9329	98.2669	99.4172	100.747	102.974	105.465	107.968	110.227	111.584	112.764	114.14		53	-2.16747	-1.15287	-0.234197	0.876661	2.85155	5.22093	7.76536	10.1968	11.7174	13.0746	14.6969		54	14.6612	22.1372	29.6417	39.4847	58.6612	83.8858	113.052	142.518	161.611
	54	-0.107805	-0.0602475	-0.0183967	0.0308745	0.1154	0.212527	0.312605	0.40486	0.461108	0.510471	0.568514		54	96.8946	98.226	99.3739	100.701	102.924	105.41	107.907	110.162	111.516	112.694	114.067		54	-2.20125	-1.18969	-0.273678	0.834046	2.80356	5.16673	7.70474	10.1302	11.6471	13.0011	14.6196		55	14.9587	22.428	29.9078	39.702	58.7512	83.7709	112.669	141.843	160.738
	55	-0.110794	-0.0630334	-0.020993	0.0285124	0.113462	0.211102	0.311733	0.404513	0.461088	0.51074	0.569128		55	96.8561	98.1849	99.3307	100.655	102.874	105.355	107.848	110.098	111.45	112.626	113.996		55	-2.23496	-1.22636	-0.312939	0.791746	2.75606	5.11326	7.64508	10.0648	11.5782	12.9292	14.544		56	15.2605	22.722	30.1764	39.9211	58.8423	83.6564	112.286	141.168	159.865
	56	-0.113788	-0.0658248	-0.0235947	0.0261453	0.111519	0.209676	0.310861	0.404169	0.461072	0.511015	0.56975		56	96.8173	98.1438	99.2875	100.61	102.825	105.301	107.789	110.035	111.385	112.558	113.926		56	-2.26861	-1.26288	-0.351984	0.749755	2.70904	5.06047	7.58636	10.0006	11.5107	12.8586	14.47		57	15.5663	23.0192	30.4475	40.1421	58.9343	83.5423	111.903	140.493	158.992
	57	-0.116787	-0.068621	-0.026201	0.0237739	0.109574	0.208248	0.309989	0.403827	0.461059	0.511295	0.570378		57	96.7784	98.1026	99.2444	100.564	102.775	105.248	107.732	109.974	111.321	112.493	113.858		57	-2.30218	-1.29927	-0.390811	0.70807	2.66248	5.00836	7.52853	9.93751	11.4444	12.7895	14.3975		58	15.8762	23.3195	30.721	40.3648	59.0274	83.4286	111.521	139.818	158.12
	58	-0.119789	-0.0714209	-0.0288112	0.0213987	0.107626	0.206818	0.309118	0.403488	0.461051	0.511581	0.571013		58	96.7393	98.0614	99.2014	100.519	102.727	105.195	107.675	109.913	111.259	112.428	113.791		58	-2.33568	-1.3355	-0.429423	0.666684	2.61639	4.95691	7.47158	9.87551	11.3793	12.7217	14.3265		59	16.19	23.6227	30.9969	40.5893	59.1213	83.3153	111.138	139.143	157.248
	59	-0.122793	-0.0742238	-0.0314245	0.0190206	0.105675	0.205387	0.308248	0.403151	0.461046	0.511871	0.571654		59	96.7001	98.0201	99.1584	100.474	102.678	105.143	107.619	109.854	111.197	112.365	113.725		59	-2.36909	-1.37158	-0.467819	0.625594	2.57074	4.90608	7.41548	9.81456	11.3154	12.6552	14.257		60	16.5077	23.9288	31.2749	40.8153	59.2161	83.2024	110.756	138.469	156.376
	60	-0.1258	-0.077029	-0.0340403	0.0166399	0.103722	0.203956	0.307378	0.402816	0.461045	0.512166	0.572301		60	96.6606	97.9788	99.1155	100.429	102.63	105.091	107.564	109.796	111.137	112.303	113.661		60	-2.40242	-1.40751	-0.506003	0.584795	2.52552	4.85588	7.36019	9.75462	11.2526	12.59	14.1889		61	16.8292	24.2378	31.5552	41.0429	59.3117	83.09	110.375	137.795	155.506
	61	-0.128807	-0.0798358	-0.0366579	0.0142574	0.101768	0.202523	0.306509	0.402484	0.461047	0.512465	0.572953		61	96.6211	97.9375	99.0726	100.385	102.583	105.04	107.509	109.738	111.078	112.242	113.599		61	-2.43566	-1.44329	-0.543974	0.544282	2.48073	4.80627	7.30569	9.69566	11.191	12.526	14.1221		62	17.1544	24.5496	31.8375	41.2719	59.4081	82.978	109.993	137.122	154.637
	62	-0.131814	-0.0826435	-0.0392768	0.0118735	0.0998125	0.201091	0.305641	0.402155	0.461052	0.512769	0.573611		62	96.5814	97.8962	99.0298	100.34	102.535	104.99	107.456	109.682	111.019	112.182	113.537		62	-2.4688	-1.47891	-0.581735	0.504051	2.43636	4.75724	7.25195	9.63765	11.1304	12.4631	14.0566		63	17.4833	24.864	32.1218	41.5024	59.5053	82.8664	109.613	136.451	153.769
	63	-0.134821	-0.0854515	-0.0418964	0.0094887	0.0978563	0.199658	0.304774	0.401827	0.461061	0.513076	0.574274		63	96.5416	97.8548	98.9871	100.296	102.489	104.94	107.403	109.626	110.962	112.124	113.477		63	-2.50185	-1.51438	-0.619286	0.464099	2.39239	4.70877	7.19896	9.58055	11.0708	12.4014	13.9924		64	17.8159	25.1811	32.4082	41.7342	59.6031	82.7552	109.232	135.78	152.902
	64	-0.137827	-0.0882592	-0.0445162	0.00710343	0.0958997	0.198226	0.303908	0.401502	0.461073	0.513387	0.574941		64	96.5017	97.8135	98.9445	100.252	102.442	104.891	107.351	109.571	110.906	112.066	113.418		64	-2.53479	-1.5497	-0.65663	0.42442	2.34881	4.66086	7.14669	9.52435	11.0122	12.3408	13.9293		65	18.152	25.5008	32.6964	41.9674	59.7016	82.6444	108.853	135.11	152.038
	65	-0.140831	-0.0910662	-0.0471357	0.00471811	0.093943	0.196793	0.303043	0.401179	0.461087	0.513702	0.575613		65	96.4618	97.7721	98.9019	100.208	102.396	104.842	107.299	109.518	110.851	112.01	113.36		65	-2.56764	-1.58485	-0.693767	0.38501	2.30563	4.61348	7.09512	9.469	10.9546	12.2812	13.8674		66	18.4916	25.823	32.9865	42.2018	59.8007	82.534	108.474	134.441	151.174
	66	-0.143833	-0.0938718	-0.0497544	0.00233315	0.0919864	0.195362	0.302179	0.400858	0.461104	0.51402	0.576289		66	96.4217	97.7307	98.8594	100.164	102.35	104.793	107.249	109.465	110.796	111.954	113.303		66	-2.60038	-1.61986	-0.730699	0.345867	2.26282	4.56662	7.04422	9.41449	10.8979	12.2226	13.8067		67	18.8346	26.1477	33.2783	42.4374	59.9005	82.424	108.096	133.774	150.313
	67	-0.146832	-0.0966757	-0.052372	-5.10876e-05	0.0900303	0.193931	0.301317	0.400539	0.461124	0.514341	0.576969		67	96.3815	97.6894	98.817	100.12	102.304	104.745	107.198	109.412	110.743	111.9	113.247		67	-2.63301	-1.6547	-0.767429	0.306985	2.22038	4.52026	6.99399	9.36079	10.8422	12.1651	13.747		68	19.1811	26.4747	33.572	42.6741	60.0008	82.3145	107.718	133.108	149.453
	68	-0.149828	-0.0994774	-0.054988	-0.00243427	0.0880748	0.1925	0.300456	0.400222	0.461146	0.514665	0.577653		68	96.3413	97.648	98.7747	100.077	102.259	104.698	107.149	109.361	110.69	111.846	113.193		68	-2.66553	-1.68939	-0.803956	0.268361	2.1783	4.47441	6.9444	9.30787	10.7873	12.1084	13.6885		69	19.5309	26.8042	33.8673	42.912	60.1016	82.2054	107.342	132.444	148.596
	69	-0.15282	-0.102276	-0.0576021	-0.00481606	0.0861204	0.191071	0.299596	0.399907	0.461171	0.514992	0.57834		69	96.301	97.6067	98.7325	100.034	102.214	104.651	107.1	109.31	110.639	111.793	113.139		69	-2.69794	-1.72392	-0.840284	0.229991	2.13658	4.42903	6.89543	9.25572	10.7332	12.0528	13.6309		70	19.884	27.1359	34.1643	43.151	60.203	82.0966	106.966	131.781	147.74
	70	-0.155808	-0.105073	-0.060214	-0.00719618	0.084167	0.189643	0.298738	0.399594	0.461199	0.515322	0.57903		70	96.2607	97.5654	98.6904	99.9906	102.169	104.605	107.052	109.26	110.588	111.741	113.086		70	-2.73024	-1.7583	-0.876413	0.191872	2.09521	4.38412	6.84706	9.2043	10.68	11.998	13.5743		71	20.2403	27.4699	34.4629	43.391	60.3048	81.9883	106.59	131.12	146.887
	71	-0.158791	-0.107865	-0.0628232	-0.00957432	0.0822151	0.188216	0.297881	0.399283	0.461228	0.515655	0.579724		71	96.2203	97.5241	98.6483	99.9477	102.125	104.559	107.004	109.211	110.538	111.691	113.034		71	-2.76242	-1.79251	-0.912345	0.154001	2.05418	4.33968	6.79929	9.15361	10.6276	11.9441	13.5187		72	20.5999	27.8062	34.763	43.632	60.4072	81.8804	106.216	130.46	146.036
	72	-0.16177	-0.110654	-0.0654295	-0.0119502	0.0802647	0.18679	0.297025	0.398974	0.46126	0.51599	0.580421		72	96.1798	97.4828	98.6064	99.9049	102.081	104.513	106.957	109.163	110.488	111.64	112.983		72	-2.79449	-1.82658	-0.948082	0.116372	2.01348	4.29568	6.75209	9.10361	10.5759	11.891	13.4641		73	20.9626	28.1446	35.0647	43.874	60.5099	81.7729	105.843	129.802	145.188
	73	-0.164743	-0.113439	-0.0680327	-0.0143237	0.0783161	0.185366	0.296172	0.398666	0.461294	0.516328	0.58112		73	96.1393	97.4416	98.5645	99.8623	102.037	104.468	106.91	109.115	110.44	111.591	112.933		73	-2.82644	-1.86048	-0.983626	0.0789844	1.97311	4.25211	6.70545	9.05429	10.5251	11.8388	13.4103		74	21.3284	28.4852	35.3679	44.1169	60.6131	81.6658	105.47	129.146	144.342
	74	-0.16771	-0.11622	-0.0706324	-0.0166944	0.0763695	0.183943	0.295319	0.398361	0.46133	0.516668	0.581822		74	96.0988	97.4004	98.5227	99.8199	101.993	104.423	106.864	109.068	110.392	111.543	112.884		74	-2.85827	-1.89423	-1.01898	0.0418333	1.93306	4.20898	6.65935	9.00563	10.4749	11.7874	13.3574		75	21.6974	28.8279	35.6726	44.3608	60.7167	81.5591	105.099	128.492	143.499
	75	-0.170672	-0.118996	-0.0732284	-0.0190622	0.0744249	0.182522	0.294469	0.398057	0.461368	0.51701	0.582527		75	96.0582	97.3593	98.481	99.7776	101.95	104.378	106.819	109.021	110.344	111.495	112.836		75	-2.88998	-1.92782	-1.05414	0.00491589	1.89333	4.16626	6.61379	8.95762	10.4255	11.7368	13.3054		76	22.0693	29.1726	35.9786	44.6055	60.8207	81.4528	104.728	127.839	142.658
	76	-0.173627	-0.121767	-0.0758204	-0.0214268	0.0724826	0.181103	0.29362	0.397755	0.461408	0.517354	0.583234		76	96.0177	97.3181	98.4395	99.7355	101.907	104.334	106.774	108.975	110.298	111.448	112.788		76	-2.92157	-1.96126	-1.08911	-0.0317711	1.8539	4.12395	6.56874	8.91023	10.3767	11.6869	13.2542		77	22.4442	29.5194	36.2861	44.8511	60.9251	81.3469	104.358	127.189	141.82
	77	-0.176575	-0.124533	-0.0784083	-0.0237882	0.0705426	0.179685	0.292772	0.397455	0.461449	0.517701	0.583943		77	95.9771	97.2771	98.398	99.6935	101.864	104.291	106.729	108.93	110.252	111.402	112.742		77	-2.95304	-1.99455	-1.1239	-0.0682307	1.81478	4.08203	6.5242	8.86345	10.3287	11.6377	13.2038		78	22.8221	29.8681	36.5949	45.0974	61.0298	81.2413	103.99	126.54	140.984
	78	-0.179517	-0.127294	-0.0809918	-0.026146	0.0686052	0.17827	0.291926	0.397156	0.461493	0.518049	0.584654		78	95.9364	97.236	98.3566	99.6517	101.822	104.248	106.685	108.885	110.207	111.356	112.696		78	-2.98439	-2.02768	-1.1585	-0.104466	1.77596	4.04051	6.48015	8.81727	10.2812	11.5893	13.1542		79	23.203	30.2189	36.9051	45.3446	61.1349	81.1362	103.622	125.893	140.151
	79	-0.182451	-0.130049	-0.0835707	-0.0285001	0.0666704	0.176856	0.291082	0.396859	0.461538	0.518399	0.585368		79	95.8958	97.195	98.3153	99.6101	101.779	104.205	106.641	108.841	110.162	111.311	112.65		79	-3.01562	-2.06066	-1.19292	-0.14048	1.73742	3.99937	6.43658	8.77166	10.2345	11.5415	13.1054		80	23.5867	30.5715	37.2165	45.5926	61.2402	81.0315	103.255	125.249	139.321
	80	-0.185379	-0.132798	-0.0861449	-0.0308504	0.0647385	0.175445	0.29024	0.396564	0.461585	0.518751	0.586083		80	95.8552	97.1541	98.2741	99.5685	101.737	104.162	106.598	108.797	110.118	111.267	112.606		80	-3.04673	-2.09348	-1.22716	-0.176275	1.69918	3.9586	6.39348	8.72662	10.1883	11.4945	13.0573		81	23.9732	30.9261	37.5292	45.8413	61.3459	80.9271	102.89	124.606	138.494
	81	-0.188298	-0.135542	-0.0887141	-0.0331968	0.0628093	0.174036	0.2894	0.396271	0.461633	0.519104	0.5868		81	95.8145	97.1132	98.233	99.5272	101.696	104.12	106.556	108.754	110.075	111.224	112.562		81	-3.07771	-2.12615	-1.26121	-0.211855	1.66121	3.91819	6.35084	8.68213	10.1428	11.4481	13.01		82	24.3626	31.2825	37.8432	46.0907	61.4518	80.8231	102.525	123.965	137.67
	82	-0.19121	-0.138279	-0.0912783	-0.035539	0.0608832	0.172628	0.288561	0.395978	0.461683	0.519459	0.587518		82	95.7739	97.0723	98.1919	99.486	101.654	104.078	106.513	108.711	110.032	111.181	112.519		82	-3.10857	-2.15867	-1.29509	-0.247222	1.62353	3.87814	6.30865	8.63817	10.0979	11.4023	12.9633		83	24.7547	31.6407	38.1583	46.3408	61.5581	80.7195	102.161	123.327	136.849
	83	-0.194114	-0.14101	-0.0938372	-0.0378769	0.0589601	0.171224	0.287724	0.395688	0.461735	0.519815	0.588238		83	95.7332	97.0316	98.151	99.4449	101.613	104.036	106.471	108.669	109.99	111.138	112.476		83	-3.13931	-2.19104	-1.32879	-0.28238	1.58611	3.83845	6.26689	8.59474	10.0535	11.3572	12.9174		84	25.1496	32.0008	38.4747	46.5916	61.6645	80.6163	101.799	122.691	136.03
	84	-0.197009	-0.143734	-0.0963907	-0.0402105	0.0570402	0.169821	0.286888	0.395399	0.461788	0.520173	0.58896		84	95.6926	96.9908	98.1102	99.404	101.572	103.995	106.43	108.628	109.949	111.097	112.435		84	-3.16992	-2.22326	-1.36232	-0.317329	1.54896	3.79909	6.22556	8.55182	10.0097	11.3127	12.8721
[truncated: 266 more columns]

## Sheet: Table_S36_S63_HUNT_FIT_Criteria
	Table S36. ΔDD Peak_Basal [mm] reference intervals: All (HUNT-FIT criteria)													Table S37. DD Ratio Peak_Basal [%] reference intervals: All (HUNT-FIT criteria)													Table S38. FMD% [%] reference intervals: All (HUNT-FIT criteria)													Table S39. TPD FMD% [seconds] reference intervals: All (HUNT-FIT criteria)
	Age [years]	1 th	2.5 th	5 th	10 th	25 th	50 th	75 th	90 th	95 th	97.5 th	99 th		Age [years]	1 th	2.5 th	5 th	10 th	25 th	50 th	75 th	90 th	95 th	97.5 th	99 th		Age [years]	1 th	2.5 th	5 th	10 th	25 th	50 th	75 th	90 th	95 th	97.5 th	99 th		Age [years]	1 th	2.5 th	5 th	10 th	25 th	50 th	75 th	90 th	95 th
	5	-0.0525426	-0.00591042	0.0352041	0.083711	0.167196	0.263558	0.363323	0.455703	0.512215	0.561923	0.620506		5	98.3375	100.08	101.603	103.388	106.438	109.939	113.554	116.904	118.958	120.768	122.908		5	-0.688109	0.737281	2.03503	3.61153	6.4296	9.82994	13.4986	17.0165	19.2215	21.1922	23.5507		5	30.0849	37.5713	44.6805	53.6478	70.4618	91.8881	116.18	140.458	156.112
	6	-0.0592264	-0.0124142	0.0288783	0.0776147	0.161536	0.258453	0.358839	0.451827	0.508725	0.55878	0.617779		6	97.8738	99.634	101.173	102.977	106.061	109.602	113.261	116.653	118.733	120.567	122.736		6	-1.15619	0.271501	1.57535	3.16338	6.0108	9.45778	13.1868	16.7702	19.0192	21.0309	23.4403		6	24.9194	32.5676	39.9704	49.4537	67.5548	91.0412	118.057	145.35	163.067
	7	-0.0648554	-0.0178943	0.0235461	0.0724741	0.156761	0.254144	0.355053	0.448554	0.505777	0.556124	0.615474		7	97.5101	99.2808	100.829	102.645	105.749	109.314	112.999	116.416	118.512	120.361	122.547		7	-1.51944	-0.0938285	1.21134	2.80426	5.66743	9.14234	12.9096	16.5355	18.8135	20.8525	23.2961		7	21.2208	28.901	36.462	46.2782	65.2957	90.3343	119.465	149.14	168.503
	8	-0.0697149	-0.0226274	0.0189393	0.0680314	0.152632	0.250417	0.351777	0.445721	0.503225	0.553824	0.613479		8	97.2173	98.9935	100.547	102.369	105.483	109.061	112.761	116.192	118.297	120.153	122.349		8	-1.8096	-0.388683	0.914804	2.50833	5.37821	8.86839	12.6585	16.3111	18.6078	20.6645	23.1304		8	18.4729	26.1186	33.7605	43.7975	63.4891	89.7291	120.539	152.131	172.827
	9	-0.0739886	-0.0267915	0.0148852	0.0641205	0.148996	0.247134	0.34889	0.443224	0.500975	0.551797	0.61172		9	96.9772	98.7554	100.311	102.134	105.253	108.836	112.541	115.978	118.086	119.946	122.146		9	-2.04634	-0.631736	0.668099	2.25933	5.12964	8.62611	12.4282	16.0961	18.4038	20.4713	22.951		9	16.3746	23.9522	31.6292	41.8149	62.0137	89.2009	121.363	154.517	176.306
	10	-0.0778013	-0.0305078	0.0112661	0.0606285	0.145748	0.2442	0.34631	0.440991	0.498964	0.549985	0.610147		10	96.7777	98.5551	100.11	101.933	105.051	108.633	112.337	115.773	117.881	119.741	121.94		10	-2.24261	-0.835344	0.459507	2.04641	4.91263	8.4088	12.2147	15.8893	18.2025	20.2755	22.7626		10	14.7384	22.2324	29.917	40.2031	60.7896	88.7331	121.995	156.432	179.124
	11	-0.081242	-0.0338625	0.00799839	0.0574746	0.142814	0.241549	0.343978	0.438973	0.497146	0.548346	0.608725		11	96.6101	98.3848	99.9372	101.757	104.871	108.447	112.146	115.577	117.682	119.539	121.734		11	-2.40735	-1.00806	0.280877	1.86199	4.72078	8.2117	12.0153	15.6901	18.0043	20.0789	22.5684		11	13.4419	20.847	28.5226	38.876	59.7616	88.3139	122.477	157.973	181.413
	12	-0.0843761	-0.0369192	0.00502026	0.0545997	0.140138	0.239131	0.34185	0.437132	0.495486	0.546851	0.607426		12	96.4683	98.2387	99.7873	101.603	104.708	108.276	111.965	115.387	117.487	119.339	121.529		12	-2.54694	-1.15605	0.126332	1.70058	4.54942	8.0313	11.8277	15.4976	17.8096	19.8825	22.3706		12	12.4018	19.7185	27.3752	37.7728	58.8902	87.9345	122.837	159.21	183.271
	13	-0.0872533	-0.0397261	0.00228494	0.0519586	0.13768	0.236908	0.339894	0.435439	0.49396	0.545476	0.606233		13	96.3477	98.1125	99.6562	101.466	104.561	108.117	111.794	115.204	117.297	119.142	121.324		13	-2.6661	-1.28386	-0.00849388	1.55808	4.39505	7.86491	11.6504	15.3114	17.6183	19.6871	22.1706		13	11.5595	18.7918	26.424	36.8491	58.1463	87.5884	123.098	160.196	184.773
	14	-0.0899122	-0.0423207	-0.000243886	0.0495165	0.135406	0.234852	0.338084	0.433872	0.492548	0.544203	0.605128		14	96.2447	98.0029	99.5408	101.344	104.427	107.969	111.631	115.027	117.111	118.948	121.121		14	-2.76839	-1.39494	-0.126926	1.43139	4.25498	7.71046	11.482	15.1308	17.4305	19.4932	21.9695		14	10.873	18.0265	25.6315	36.0721	57.5078	87.2705	123.277	160.973	185.977
	15	-0.0923832	-0.0447325	-0.00259498	0.0472456	0.133291	0.232939	0.3364	0.432414	0.491234	0.543018	0.604099		15	96.1565	97.9074	99.4388	101.234	104.304	107.83	111.475	114.855	116.929	118.758	120.92		15	-2.85657	-1.49198	-0.231547	1.31805	4.12708	7.56631	11.3215	14.9554	17.2462	19.301	21.7682		15	10.3112	17.3924	24.9692	35.4165	56.9576	86.9769	123.387	161.573	186.927
	16	-0.0946908	-0.0469853	-0.00479149	0.0451237	0.131314	0.231151	0.334826	0.43105	0.490005	0.541911	0.603137		16	96.081	97.8239	99.3482	101.135	104.19	107.699	111.325	114.689	116.751	118.57	120.721		16	-2.93279	-1.57708	-0.324401	1.21612	4.00968	7.43113	11.168	14.7848	17.0652	19.1109	21.5672		16	9.85067	16.8666	24.4154	34.8629	56.4822	86.7042	123.44	162.022	187.661
	17	-0.096855	-0.0490987	-0.00685233	0.0431325	0.129459	0.229473	0.333347	0.42977	0.488851	0.54087	0.602234		17	96.0164	97.7508	99.2674	101.045	104.085	107.575	111.182	114.526	116.577	118.386	120.524		17	-2.9988	-1.65195	-0.407132	1.12406	3.90139	7.30384	11.0207	14.6188	16.8875	18.9228	21.3669		17	9.4736	16.4312	23.9528	34.3956	56.071	86.4498	123.442	162.341	188.21
	18	-0.0988926	-0.0510887	-0.00879316	0.041257	0.127711	0.227891	0.331954	0.428564	0.487763	0.53989	0.601383		18	95.9613	97.6867	99.1953	100.964	103.987	107.457	111.043	114.368	116.407	118.205	120.33		18	-3.05598	-1.71796	-0.481076	1.04059	3.8011	7.18354	10.8791	14.4568	16.713	18.737	21.1677		18	9.16616	16.0722	23.568	34.0024	55.7152	86.2117	123.402	162.548	188.596
	19	-0.100817	-0.0529688	-0.0106271	0.0394846	0.126059	0.226396	0.330637	0.427423	0.486735	0.538962	0.600578		19	95.9145	97.6304	99.1308	100.889	103.895	107.345	110.91	114.214	116.24	118.026	120.137		19	-3.10548	-1.77624	-0.547334	0.964644	3.70787	7.06948	10.7425	14.2988	16.5414	18.5534	20.9697		19	8.91745	15.7784	23.25	33.6732	55.4076	85.9879	123.326	162.658	188.842
	20	-0.102641	-0.0547504	-0.0123651	0.0378046	0.124493	0.224978	0.329388	0.426341	0.485759	0.538083	0.599814		20	95.875	97.5812	99.0729	100.821	103.809	107.238	110.78	114.063	116.076	117.85	119.947		20	-3.14825	-1.82773	-0.606825	0.895357	3.62092	6.96102	10.6107	14.1444	16.3728	18.3721	20.7731		20	8.71885	15.5409	22.9898	33.3997	55.1424	85.7769	123.217	162.682	188.965
	21	-0.104373	-0.0564432	-0.0140167	0.0362079	0.123004	0.22363	0.3282	0.425312	0.484832	0.537247	0.599087		21	95.8419	97.5382	99.021	100.759	103.728	107.135	110.655	113.915	115.914	117.677	119.759		21	-3.18508	-1.87321	-0.66032	0.831984	3.53958	6.85761	10.4831	13.9934	16.2071	18.1931	20.5782		21	8.56342	15.3521	22.7803	33.1751	54.9145	85.5776	123.08	162.631	188.978
	22	-0.106023	-0.0580555	-0.0155901	0.0346868	0.121585	0.222345	0.327068	0.424331	0.483947	0.536449	0.598395		22	95.8146	97.5006	98.9744	100.701	103.652	107.037	110.533	113.771	115.756	117.506	119.574		22	-3.21665	-1.91335	-0.708471	0.773896	3.46329	6.7588	10.3595	13.8457	16.044	18.0163	20.3849		22	8.44553	15.2062	22.6152	32.9938	54.7198	85.3886	122.919	162.513	188.895
	23	-0.107597	-0.0595946	-0.0170921	0.0332343	0.12023	0.221118	0.325987	0.423394	0.483102	0.535687	0.597733		23	95.7924	97.468	98.9326	100.648	103.58	106.942	110.414	113.63	115.601	117.338	119.39		23	-3.24353	-1.94873	-0.751838	0.720554	3.39156	6.66417	10.2396	13.701	15.8836	17.8418	20.1933		23	8.36059	15.098	22.4895	32.8507	54.5547	85.2092	122.736	162.336	188.726
	24	-0.109103	-0.0610668	-0.018529	0.0318448	0.118934	0.219944	0.324952	0.422497	0.482294	0.534958	0.5971		24	95.7748	97.4399	98.8951	100.6	103.512	106.851	110.299	113.491	115.448	117.172	119.209		24	-3.2662	-1.97981	-0.7909	0.671493	3.32396	6.57338	10.123	13.5591	15.7257	17.6694	20.0034		24	8.30481	15.0235	22.399	32.742	54.4162	85.0384	122.534	162.107	188.48
	25	-0.110546	-0.0624776	-0.0199061	0.0305129	0.117691	0.218819	0.32396	0.421637	0.481518	0.534259	0.596493		25	95.7614	97.4158	98.8615	100.555	103.447	106.764	110.186	113.356	115.297	117.008	119.03		25	-3.28507	-2.00704	-0.826072	0.62631	3.26014	6.4861	10.0096	13.42	15.5702	17.4992	19.8154		25	8.27504	14.979	22.3399	32.664	54.3015	84.8755	122.315	161.83	188.166
	26	-0.11193	-0.0638319	-0.0212282	0.0292341	0.116498	0.217737	0.323007	0.420811	0.480773	0.533587	0.595909		26	95.7518	97.3954	98.8315	100.513	103.386	106.679	110.077	113.222	115.149	116.847	118.853		26	-3.30053	-2.03076	-0.857717	0.584653	3.19976	6.40208	9.89909	13.2835	15.4171	17.331	19.6291		26	8.26866	14.9615	22.3092	32.6138	54.2086	84.7198	122.08	161.512	187.791
	27	-0.113262	-0.0651339	-0.0224994	0.0280044	0.11535	0.216698	0.32209	0.420017	0.480057	0.532941	0.595348		27	95.7456	97.3782	98.8046	100.475	103.327	106.597	109.969	113.091	115.003	116.688	118.678		27	-3.31287	-2.05131	-0.886152	0.546213	3.14253	6.32105	9.79137	13.1494	15.2662	17.165	19.4447		27	8.28346	14.9685	22.3042	32.5887	54.1352	84.5709	121.833	161.156	187.361
	28	-0.114543	-0.0663875	-0.0237235	0.0268202	0.114245	0.215696	0.321207	0.419251	0.479366	0.532318	0.594807		28	95.7425	97.3641	98.7808	100.44	103.272	106.517	109.865	112.962	114.86	116.531	118.504		28	-3.32239	-2.06896	-0.911654	0.510719	3.08822	6.24282	9.68625	13.0177	15.1175	17.0009	19.2621		28	8.31758	14.9978	22.3225	32.5865	54.0797	84.4282	121.573	160.766	186.881
	29	-0.115778	-0.0675962	-0.0249037	0.0256782	0.113179	0.21473	0.320355	0.418513	0.4787	0.531718	0.594285		29	95.7422	97.3528	98.7596	100.407	103.219	106.44	109.762	112.836	114.718	116.376	118.333		29	-3.32932	-2.08396	-0.93447	0.47793	3.03659	6.16718	9.58355	12.8882	14.971	16.8388	19.0813		29	8.36943	15.0475	22.3622	32.6052	54.0406	84.2911	121.303	160.345	186.357
	30	-0.116971	-0.0687629	-0.0260432	0.0245756	0.112149	0.213797	0.319532	0.417799	0.478057	0.531137	0.593781		30	95.7446	97.344	98.741	100.377	103.168	106.365	109.662	112.711	114.578	116.222	118.164		30	-3.33389	-2.09653	-0.954818	0.447631	2.98745	6.09396	9.48316	12.7609	14.8264	16.6787	18.9022		30	8.43766	15.116	22.4215	32.643	54.0164	84.1595	121.023	159.897	185.792
	31	-0.118123	-0.0698906	-0.0271446	0.0235098	0.111154	0.212894	0.318736	0.41711	0.477435	0.530576	0.593294		31	95.7493	97.3376	98.7247	100.348	103.119	106.292	109.564	112.589	114.44	116.071	117.997		31	-3.33627	-2.10686	-0.972893	0.41963	2.94061	6.023	9.38494	12.6356	14.6838	16.5204	18.7249		31	8.52109	15.2018	22.4988	32.6983	54.006	84.0328	120.734	159.423	185.19
	32	-0.119238	-0.0709817	-0.0282103	0.0224784	0.110191	0.212021	0.317966	0.416442	0.476832	0.530033	0.592822		32	95.7563	97.3334	98.7105	100.322	103.073	106.222	109.467	112.468	114.304	115.922	117.831		32	-3.33665	-2.11513	-0.98887	0.393757	2.89592	5.95416	9.28878	12.5123	14.5431	16.3639	18.5494		32	8.61872	15.3036	22.5927	32.7699	54.0083	83.9107	120.438	158.928	184.556
	33	-0.120318	-0.0720384	-0.0292426	0.0214792	0.109258	0.211175	0.31722	0.415795	0.476248	0.529507	0.592364		33	95.7653	97.3311	98.6983	100.298	103.028	106.153	109.372	112.349	114.17	115.774	117.667		33	-3.33518	-2.1215	-1.0029	0.369858	2.85322	5.88732	9.19456	12.3909	14.4042	16.2093	18.3756		33	8.72969	15.4205	22.7022	32.8565	54.0223	83.793	120.134	158.411	183.891
	34	-0.121364	-0.0730629	-0.0302435	0.0205104	0.108353	0.210355	0.316496	0.415167	0.475682	0.528996	0.591921		34	95.7761	97.3307	98.6879	100.276	102.985	106.086	109.28	112.232	114.038	115.628	117.505		34	-3.332	-2.12609	-1.01513	0.347793	2.8124	5.82235	9.10221	12.2713	14.2671	16.0564	18.2035		34	8.85324	15.5513	22.826	32.957	54.0471	83.6793	119.825	157.876	183.199
	35	-0.122379	-0.074057	-0.0312148	0.0195702	0.107474	0.209558	0.315793	0.414558	0.475133	0.5285	0.59149		35	95.7888	97.332	98.6792	100.256	102.944	106.02	109.188	112.116	113.907	115.484	117.344		35	-3.32722	-2.12905	-1.02569	0.327436	2.77332	5.75915	9.01161	12.1534	14.1318	15.9051	18.033		35	8.9887	15.6952	22.9633	33.0704	54.082	83.5695	119.51	157.325	182.482
	36	-0.123365	-0.0750226	-0.0321582	0.0186569	0.106621	0.208784	0.31511	0.413965	0.474598	0.528018	0.591071		36	95.803	97.335	98.6721	100.237	102.904	105.956	109.099	112.002	113.778	115.341	117.185		36	-3.32097	-2.13048	-1.03469	0.308674	2.73587	5.69762	8.9227	12.0372	13.9981	15.7556	17.8642		36	9.13549	15.8515	23.1131	33.1959	54.1263	83.4633	119.189	156.758	181.742
	37	-0.124324	-0.075961	-0.0330752	0.017769	0.105792	0.208032	0.314446	0.41339	0.474079	0.52755	0.590664		37	95.8187	97.3394	98.6665	100.219	102.866	105.894	109.01	111.889	113.65	115.2	117.028		37	-3.31333	-2.13049	-1.04223	0.291402	2.69997	5.63766	8.8354	11.9227	13.866	15.6076	17.697		37	9.29309	16.0195	23.2748	33.3327	54.1792	83.3605	118.865	156.177	180.982
	38	-0.125256	-0.0768739	-0.0339673	0.0169053	0.104984	0.2073	0.3138	0.412829	0.473574	0.527094	0.590268		38	95.8358	97.3452	98.6623	100.203	102.829	105.833	108.924	111.778	113.524	115.06	116.872		38	-3.30441	-2.12917	-1.0484	0.275526	2.66552	5.57921	8.74963	11.8097	13.7355	15.4613	17.5315		38	9.46107	16.1985	23.4475	33.48	54.2403	83.2609	118.536	155.584	180.204
	39	-0.126163	-0.0777625	-0.0348358	0.0160643	0.104198	0.206587	0.313171	0.412284	0.473081	0.52665	0.589882		39	95.8542	97.3523	98.6594	100.188	102.794	105.773	108.838	111.669	113.399	114.922	116.718		39	-3.29429	-2.12661	-1.05331	0.26096	2.63242	5.52217	8.66532	11.6982	13.6066	15.3165	17.3674		39	9.63901	16.3881	23.6308	33.6373	54.309	83.1643	118.203	154.979	179.408
	40	-0.127047	-0.0786281	-0.0356818	0.015245	0.103433	0.205892	0.312558	0.411752	0.472601	0.526217	0.589506		40	95.8739	97.3606	98.6577	100.175	102.759	105.714	108.754	111.56	113.276	114.785	116.565		40	-3.28304	-2.12288	-1.05702	0.247623	2.60062	5.46648	8.58243	11.5881	13.4791	15.1732	17.2049		40	9.82655	16.5876	23.824	33.8038	54.3847	83.0706	117.868	154.364	178.598
	41	-0.127908	-0.0794718	-0.0365066	0.0144463	0.102686	0.205215	0.31196	0.411233	0.472134	0.525795	0.58914		41	95.8946	97.3701	98.6571	100.162	102.726	105.657	108.671	111.453	113.154	114.649	116.413		41	-3.27073	-2.11807	-1.05961	0.235444	2.57003	5.41207	8.50088	11.4795	13.3531	15.0314	17.044		41	10.0234	16.7968	24.0266	33.9792	54.4672	82.9796	117.529	153.739	177.773
	42	-0.128748	-0.0802948	-0.037311	0.0136672	0.101958	0.204554	0.311377	0.410727	0.471677	0.525383	0.588782		42	95.9165	97.3806	98.6577	100.151	102.694	105.601	108.59	111.348	113.033	114.515	116.263		42	-3.25743	-2.11222	-1.06114	0.224355	2.5406	5.35889	8.42063	11.3722	13.2285	14.891	16.8845		42	10.2292	17.015	24.2382	34.1628	54.5559	82.8912	117.188	153.106	176.935
	43	-0.129568	-0.081098	-0.0380962	0.0129067	0.101247	0.203909	0.310807	0.410233	0.471231	0.524981	0.588432		43	95.9393	97.3921	98.6592	100.141	102.664	105.546	108.509	111.243	112.913	114.383	116.115		43	-3.24319	-2.10541	-1.06168	0.214294	2.51225	5.30686	8.34163	11.2663	13.1052	14.752	16.7265		43	10.4438	17.2421	24.4582	34.3543	54.6505	82.8053	116.845	152.465	176.087
	44	-0.130368	-0.0818822	-0.0388629	0.012164	0.100552	0.203279	0.310251	0.409751	0.470796	0.524588	0.588091		44	95.963	97.4046	98.6617	100.131	102.634	105.492	108.43	111.14	112.795	114.251	115.967		44	-3.22807	-2.09769	-1.06128	0.205204	2.48494	5.25596	8.26382	11.1616	12.9833	14.6144	16.5699		44	10.6668	17.4776	24.6864	34.5532	54.7507	82.7217	116.499	151.817	175.227
	45	-0.13115	-0.0826485	-0.0396121	0.0114383	0.0998738	0.202663	0.309708	0.409279	0.47037	0.524204	0.587757		45	95.9876	97.4179	98.6651	100.123	102.605	105.439	108.352	111.038	112.678	114.121	115.821		45	-3.21212	-2.08912	-1.06	0.197033	2.45861	5.20611	8.18716	11.0582	12.8627	14.4782	16.4147		45	10.8982	17.7212	24.9223	34.7592	54.8561	82.6403	116.152	151.163	174.359
	46	-0.131914	-0.0833975	-0.0403444	0.0107288	0.0992103	0.202061	0.309176	0.408818	0.469954	0.523829	0.587431		46	96.0131	97.4321	98.6693	100.115	102.577	105.387	108.275	110.937	112.562	113.992	115.676		46	-3.19538	-2.07973	-1.05788	0.189731	2.43321	5.15729	8.11162	10.956	12.7433	14.3433	16.2609		46	11.1377	17.9727	25.1657	34.9719	54.9664	82.5611	115.803	150.504	173.482
	47	-0.132661	-0.08413	-0.0410607	0.0100348	0.0985613	0.201471	0.308656	0.408367	0.469547	0.523462	0.587112		47	96.0393	97.4471	98.6744	100.109	102.55	105.336	108.198	110.837	112.448	113.864	115.533		47	-3.1779	-2.06958	-1.05497	0.183253	2.40871	5.10943	8.03715	10.8549	12.6252	14.2096	16.1084		47	11.385	18.2318	25.4162	35.191	55.0814	82.4839	115.453	149.839	172.597
	48	-0.133393	-0.0848468	-0.0417617	0.00935573	0.0979262	0.200895	0.308147	0.407925	0.469148	0.523102	0.586799		48	96.0663	97.4628	98.6802	100.103	102.523	105.286	108.123	110.738	112.334	113.737	115.391		48	-3.15972	-2.0587	-1.05131	0.177557	2.38505	5.06251	7.96372	10.755	12.5082	14.0773	15.9573		48	11.6402	18.4983	25.6736	35.4162	55.2008	82.4086	115.101	149.17	171.706
	49	-0.134108	-0.0855484	-0.0424478	0.00869088	0.0973043	0.20033	0.307648	0.407492	0.468758	0.52275	0.586493		49	96.0939	97.4793	98.6867	100.097	102.498	105.237	108.049	110.64	112.221	113.611	115.249		49	-3.14086	-2.04713	-1.04694	0.172604	2.36219	5.01649	7.89128	10.6562	12.3925	13.9461	15.8075		49	11.9029	18.7719	25.9376	35.6472	55.3244	82.3352	114.749	148.496	170.808
	50	-0.134809	-0.0862356	-0.0431199	0.00803969	0.0966952	0.199777	0.30716	0.407069	0.468376	0.522405	0.586193		50	96.1222	97.4964	98.694	100.093	102.473	105.188	107.975	110.543	112.11	113.487	115.109		50	-3.12138	-2.03491	-1.04189	0.168356	2.34011	4.97133	7.81982	10.5585	12.2779	13.8162	15.659		50	12.1732	19.0524	26.2079	35.8838	55.452	82.2636	114.396	147.819	169.905
	51	-0.135496	-0.0869088	-0.0437783	0.00740162	0.0960982	0.199235	0.306681	0.406653	0.468001	0.522067	0.5859		51	96.1511	97.5141	98.7018	100.089	102.449	105.141	107.903	110.447	111.999	113.364	114.971		51	-3.10129	-2.02207	-1.03621	0.16478	2.31877	4.927	7.74928	10.4618	12.1644	13.6875	15.5118		51	12.4507	19.3396	26.4843	36.1257	55.5833	82.1937	114.042	147.139	168.998
	52	-0.136169	-0.0875686	-0.0444237	0.00677616	0.0955131	0.198704	0.306212	0.406246	0.467633	0.521735	0.585611		52	96.1805	97.5324	98.7103	100.086	102.426	105.094	107.831	110.352	111.89	113.241	114.833		52	-3.08063	-2.00864	-1.02991	0.161843	2.29813	4.88346	7.67966	10.3661	12.052	13.5599	15.3658		52	12.7355	19.6334	26.7667	36.3727	55.7182	82.1254	113.687	146.456	168.086
	53	-0.136828	-0.0882156	-0.0450566	0.00616282	0.0949392	0.198183	0.305752	0.405847	0.467273	0.52141	0.585329		53	96.2105	97.5513	98.7194	100.083	102.403	105.048	107.76	110.258	111.781	113.12	114.696		53	-3.05942	-1.99465	-1.02304	0.159515	2.27816	4.84068	7.61091	10.2715	11.9407	13.4335	15.221		53	13.0275	19.9336	27.0547	36.6247	55.8566	82.0587	113.332	145.771	167.17
	54	-0.137475	-0.0888502	-0.0456774	0.00556114	0.0943762	0.197672	0.3053	0.405455	0.466919	0.521091	0.585052		54	96.2411	97.5707	98.729	100.081	102.381	105.002	107.69	110.165	111.674	112.999	114.561		54	-3.03769	-1.98012	-1.01561	0.157769	2.25884	4.79865	7.54301	10.1778	11.8304	13.3081	15.0774		54	13.3264	20.24	27.3484	36.8813	55.9981	81.9934	112.977	145.084	166.252
	55	-0.13811	-0.089473	-0.0462866	0.0049707	0.0938237	0.19717	0.304857	0.40507	0.466572	0.520778	0.584779		55	96.2721	97.5907	98.7391	100.08	102.36	104.957	107.621	110.072	111.567	112.88	114.426		55	-3.01547	-1.96509	-1.00766	0.156578	2.24014	4.75732	7.47594	10.085	11.7211	13.1839	14.935		55	13.6323	20.5526	27.6474	37.1425	56.1428	81.9297	112.621	144.395	165.33
	56	-0.138733	-0.0900842	-0.0468845	0.00439109	0.0932813	0.196677	0.304422	0.404693	0.466231	0.52047	0.584512		56	96.3035	97.6111	98.7498	100.079	102.339	104.913	107.552	109.981	111.461	112.762	114.293		56	-2.99277	-1.94957	-0.9992	0.155917	2.22203	4.71669	7.40966	9.99317	11.6129	13.0608	14.7938		56	13.945	20.8711	27.9516	37.408	56.2904	81.8673	112.266	143.704	164.407
	57	-0.139345	-0.0906843	-0.0474717	0.00382191	0.0927486	0.196194	0.303995	0.404322	0.465897	0.520168	0.584249		57	96.3354	97.6319	98.7609	100.079	102.318	104.87	107.485	109.89	111.356	112.644	114.16		57	-2.96962	-1.93359	-0.990263	0.155763	2.20449	4.67671	7.34417	9.90223	11.5056	12.9387	14.6537		57	14.2644	21.1954	28.2609	37.6777	56.4408	81.8063	111.91	143.012	163.481
	58	-0.139946	-0.0912738	-0.0480485	0.00326281	0.0922253	0.195718	0.303575	0.403957	0.465568	0.519871	0.583991		58	96.3677	97.6532	98.7725	100.079	102.299	104.827	107.418	109.8	111.252	112.528	114.029		58	-2.94604	-1.91717	-0.980868	0.156095	2.18749	4.63738	7.27943	9.81217	11.3993	12.8176	14.5148		58	14.5905	21.5255	28.5751	37.9515	56.594	81.7466	111.554	142.32	162.554
	59	-0.140536	-0.091853	-0.0486152	0.00271343	0.0917111	0.195251	0.303162	0.403599	0.465244	0.51958	0.583738		59	96.4004	97.675	98.7846	100.08	102.28	104.785	107.351	109.711	111.149	112.412	113.898		59	-2.92204	-1.90032	-0.971035	0.15689	2.17103	4.59866	7.21542	9.72297	11.2939	12.6975	14.3769		59	14.9232	21.8611	28.8941	38.2292	56.7496	81.6881	111.199	141.626	161.626
	60	-0.141117	-0.0924222	-0.0491722	0.00217345	0.0912056	0.194792	0.302756	0.403247	0.464927	0.519293	0.583489		60	96.4335	97.6971	98.797	100.081	102.261	104.743	107.285	109.623	111.047	112.297	113.769		60	-2.89765	-1.88307	-0.960782	0.15813	2.15506	4.56054	7.15213	9.6346	11.1894	12.5785	14.2402		60	15.2624	22.2023	29.2178	38.5107	56.9078	81.6308	110.843	140.932	160.697
	61	-0.141687	-0.0929817	-0.0497197	0.00164255	0.0907086	0.19434	0.302358	0.402901	0.464614	0.519011	0.583244		61	96.467	97.7196	98.8099	100.082	102.243	104.702	107.22	109.535	110.945	112.183	113.64		61	-2.87288	-1.86543	-0.950128	0.159797	2.13959	4.523	7.08954	9.54705	11.0859	12.4604	14.1045		61	15.6081	22.5489	29.5461	38.7959	57.0683	81.5747	110.488	140.238	159.768
	62	-0.142248	-0.093532	-0.0502582	0.00112044	0.0902198	0.193896	0.301965	0.40256	0.464307	0.518733	0.583002		62	96.5007	97.7424	98.8231	100.084	102.225	104.661	107.156	109.448	110.845	112.07	113.512		62	-2.84774	-1.84742	-0.939089	0.161872	2.12458	4.48602	7.02762	9.46031	10.9832	12.3433	13.9698		62	15.9602	22.9007	29.8788	39.0846	57.231	81.5197	110.133	139.543	158.838
	63	-0.142799	-0.0940732	-0.0507879	0.000606824	0.0897389	0.19346	0.301579	0.402225	0.464004	0.51846	0.582765		63	96.5348	97.7656	98.8367	100.086	102.208	104.621	107.092	109.362	110.745	111.958	113.385		63	-2.82225	-1.82905	-0.927681	0.164341	2.11003	4.44958	6.96636	9.37434	10.8814	12.2271	13.8362		63	16.3186	23.2578	30.2158	39.3767	57.3959	81.4658	109.779	138.849	157.908
	64	-0.143342	-0.0946058	-0.0513091	0.000101443	0.0892657	0.19303	0.301199	0.401895	0.463706	0.518192	0.582532		64	96.5692	97.7891	98.8507	100.089	102.191	104.582	107.029	109.276	110.645	111.846	113.259		64	-2.79642	-1.81035	-0.915919	0.167186	2.09591	4.41367	6.90574	9.28914	10.7804	12.1118	13.7037		64	16.6832	23.6201	30.5572	39.6722	57.5629	81.4129	109.425	138.155	156.979
	65	-0.143876	-0.0951298	-0.0518221	-0.000395963	0.0888	0.192606	0.300825	0.40157	0.463413	0.517927	0.582302		65	96.6039	97.813	98.865	100.092	102.174	104.543	106.966	109.192	110.547	111.736	113.134		65	-2.77028	-1.79131	-0.903818	0.170393	2.08221	4.37827	6.84575	9.20469	10.6803	11.9975	13.5721		65	17.0541	23.9873	30.9026	39.971	57.7319	81.3611	109.071	137.461	156.05
	66	-0.144401	-0.0956457	-0.052327	-0.000885641	0.0883414	0.19219	0.300457	0.401251	0.463125	0.517667	0.582075		66	96.6388	97.8371	98.8796	100.095	102.158	104.504	106.904	109.108	110.449	111.626	113.01		66	-2.74382	-1.77196	-0.891391	0.173949	2.06891	4.34336	6.78636	9.12098	10.581	11.8841	13.4415		66	17.4311	24.3596	31.2522	40.2729	57.9028	81.3102	108.718	136.768	155.122
	67	-0.144919	-0.0961537	-0.0528242	-0.00136782	0.0878899	0.191779	0.300094	0.400936	0.462841	0.517411	0.581853		67	96.674	97.8615	98.8945	100.099	102.143	104.466	106.843	109.024	110.352	111.517	112.887		67	-2.71706	-1.75231	-0.87865	0.17784	2.05601	4.30893	6.72758	9.03799	10.4825	11.7715	13.3119		67	17.8142	24.7367	31.6057	40.5778	58.0755	81.2603	108.366	136.075	154.194
	68	-0.145428	-0.0966539	-0.0533139	-0.00184274	0.0874451	0.191375	0.299737	0.400626	0.462561	0.517158	0.581633		68	96.7094	97.8862	98.9097	100.103	102.128	104.429	106.782	108.941	110.256	111.408	112.764		68	-2.69001	-1.73237	-0.865608	0.182053	2.04348	4.27497	6.66937	8.9557	10.3847	11.6598	13.1833		68	18.2033	25.1187	31.9631	40.8857	58.25	81.2113	108.014	135.384	153.268
	69	-0.14593	-0.0971467	-0.0537963	-0.0023106	0.0870069	0.190977	0.299385	0.40032	0.462285	0.516909	0.581417		69	96.7451	97.9111	98.9252	100.107	102.113	104.391	106.721	108.859	110.16	111.301	112.642		69	-2.66269	-1.71215	-0.852277	0.186577	2.03132	4.24147	6.61173	8.8741	10.2878	11.5489	13.0556		69	18.5985	25.5055	32.3244	41.1966	58.4262	81.1632	107.663	134.693	152.343
	70	-0.146425	-0.0976322	-0.0542716	-0.0027716	0.0865751	0.190584	0.299038	0.400019	0.462013	0.516664	0.581203		70	96.781	97.9363	98.9409	100.112	102.098	104.355	106.661	108.777	110.065	111.194	112.521		70	-2.6351	-1.69166	-0.838667	0.191399	2.01951	4.2084	6.55465	8.79317	10.1916	11.4389	12.9288		70	18.9996	25.8969	32.6894	41.5102	58.604	81.1159	107.313	134.003	151.42
	71	-0.146912	-0.0981107	-0.05474	-0.00322595	0.0861496	0.190198	0.298697	0.399722	0.461745	0.516422	0.580993		71	96.8171	97.9617	98.9569	100.117	102.084	104.318	106.602	108.696	109.97	111.088	112.401		71	-2.60725	-1.67091	-0.824788	0.19651	2.00805	4.17576	6.4981	8.71292	10.0962	11.3297	12.8029		71	19.4066	26.293	33.0581	41.8266	58.7834	81.0695	106.963	133.314	150.498
	72	-0.147392	-0.0985823	-0.0552018	-0.00367383	0.08573	0.189816	0.298359	0.399429	0.461481	0.516183	0.580786		72	96.8535	97.9874	98.9732	100.122	102.07	104.283	106.543	108.616	109.877	110.982	112.281		72	-2.57915	-1.64991	-0.810651	0.201899	1.99691	4.14354	6.44209	8.63331	10.0015	11.2213	12.678		72	19.8194	26.6937	33.4304	42.1457	58.9643	81.0239	106.614	132.627	149.578
	73	-0.147866	-0.0990472	-0.055657	-0.00411543	0.0853163	0.18944	0.298027	0.399141	0.46122	0.515948	0.580581		73	96.89	98.0132	98.9897	100.128	102.057	104.247	106.484	108.536	109.784	110.877	112.163		73	-2.55081	-1.62867	-0.796265	0.207556	1.98609	4.11172	6.38659	8.55434	9.90747	11.1138	12.554		73	20.2381	27.0989	33.8063	42.4674	59.1466	80.9791	106.266	131.941	148.659
	74	-0.148333	-0.0995057	-0.0561059	-0.00455091	0.0849083	0.189069	0.297699	0.398856	0.460963	0.515716	0.58038		74	96.9267	98.0393	99.0064	100.133	102.043	104.212	106.427	108.457	109.691	110.773	112.045		74	-2.52224	-1.6072	-0.781639	0.213471	1.97559	4.0803	6.3316	8.476	9.81419	11.007	12.4308		74	20.6625	27.5085	34.1857	42.7916	59.3304	80.935	105.918	131.256	147.743
	75	-0.148793	-0.0999579	-0.0565487	-0.00498044	0.0845059	0.188704	0.297376	0.398575	0.46071	0.515487	0.580181		75	96.9635	98.0656	99.0234	100.139	102.031	104.177	106.369	108.378	109.599	110.67	111.928		75	-2.49344	-1.5855	-0.766782	0.219636	1.96538	4.04926	6.2771	8.39827	9.72161	10.9009	12.3085		75	21.0927	27.9226	34.5685	43.1184	59.5156	80.8917	105.571	130.572	146.829
	76	-0.149247	-0.100404	-0.0569854	-0.00540417	0.0841089	0.188343	0.297057	0.398298	0.46046	0.515262	0.579985		76	97.0005	98.092	99.0406	100.146	102.018	104.143	106.312	108.3	109.508	110.567	111.811		76	-2.46443	-1.56359	-0.751701	0.226042	1.95547	4.0186	6.22309	8.32115	9.62971	10.7957	12.187		76	21.5285	28.341	34.9547	43.4476	59.702	80.8492	105.226	129.891	145.917
	77	-0.149695	-0.100844	-0.0574164	-0.00582228	0.0837172	0.187986	0.296742	0.398025	0.460213	0.515039	0.579791		77	97.0377	98.1187	99.0579	100.152	102.006	104.109	106.255	108.222	109.417	110.465	111.695		77	-2.4352	-1.54147	-0.736404	0.232681	1.94583	3.9883	6.16955	8.24462	9.53849	10.6911	12.0664		77	21.97	28.7638	35.3443	43.7792	59.8898	80.8073	104.881	129.21	145.008
	78	-0.150137	-0.101278	-0.0578417	-0.00623488	0.0833305	0.187635	0.296431	0.397755	0.459969	0.514819	0.5796		78	97.0751	98.1455	99.0755	100.159	101.994	104.075	106.199	108.145	109.327	110.363	111.58		78	-2.40578	-1.51915	-0.720899	0.239546	1.93647	3.95836	6.11647	8.16868	9.44793	10.5874	11.9467		78	22.4171	29.1908	35.7371	44.1131	60.0787	80.7661	104.537	128.532	144.1
	79	-0.150574	-0.101707	-0.0582614	-0.00664214	0.0829489	0.187288	0.296124	0.397488	0.459729	0.514602	0.579411		79	97.1125	98.1724	99.0933	100.166	101.982	104.042	106.144	108.068	109.238	110.262	111.466		79	-2.37615	-1.49664	-0.705193	0.246628	1.92738	3.92876	6.06385	8.0933	9.35802	10.4843	11.8277		79	22.8698	29.622	36.1331	44.4493	60.2689	80.7256	104.193	127.855	143.196
	80	-0.151004	-0.10213	-0.0586758	-0.00704419	0.0825721	0.186945	0.295822	0.397225	0.459491	0.514388	0.579225		80	97.1502	98.1996	99.1112	100.173	101.97	104.009	106.088	107.992	109.149	110.162	111.352		80	-2.34634	-1.47393	-0.689292	0.253921	1.91855	3.8995	6.01168	8.01849	9.26875	10.382	11.7096		80	23.328	30.0574	36.5324	44.7878	60.4602	80.6857	103.851	127.18	142.294
	81	-0.15143	-0.102548	-0.0590848	-0.00744115	0.0822001	0.186607	0.295522	0.396966	0.459256	0.514176	0.579041		81	97.1879	98.2269	99.1293	100.18	101.959	103.976	106.033	107.916	109.06	110.062	111.239		81	-2.31634	-1.45105	-0.673204	0.261418	1.90996	3.87057	5.95994	7.94424	9.18012	10.2803	11.5922		81	23.7917	30.4969	36.9347	45.1284	60.6526	80.6465	103.51	126.507	141.395
	82	-0.151849	-0.10296	-0.0594888	-0.00783315	0.0818327	0.186273	0.295227	0.396709	0.459025	0.513967	0.578859		82	97.2258	98.2543	99.1476	100.188	101.948	103.944	105.979	107.841	108.972	109.963	111.126		82	-2.28616	-1.42798	-0.656934	0.269112	1.90162	3.84197	5.90863	7.87052	9.09211	10.1794	11.4757		82	24.2608	30.9406	37.3402	45.4712	60.8461	80.6078	103.169	125.836	140.498
	83	-0.152264	-0.103367	-0.0598878	-0.00822032	0.0814698	0.185943	0.294935	0.396456	0.458796	0.51376	0.578679		83	97.2638	98.2819	99.166	100.195	101.938	103.912	105.925	107.767	108.885	109.865	111.015		83	-2.25581	-1.40475	-0.640488	0.276997	1.89352	3.81367	5.85774	7.79735	9.00471	10.0792	11.3599		83	24.7354	31.3883	37.7487	45.8162	61.0406	80.5698	102.83	125.166	139.604
	84	-0.152673	-0.10377	-0.0602819	-0.00860276	0.0811114	0.185617	0.294647	0.396205	0.45857	0.513556	0.578502		84	97.3018	98.3096	99.1846	100.203	101.927	103.88	105.871	107.692	108.798	109.767	110.904		84	-2.22529	-1.38135	-0.623872	0.285067	1.88564	3.78569	5.80726	7.72469	8.91792	9.9796	11.2449		84	25.2153	31.84	38.1603	46.1631	61.2362	80.5324	102.491	124.499	138.714
[truncated: 290 more columns]
